# Supplementary material for: Structural basis of human Mediator recruitment by the phosphorylated transcription factor Elk-1
Source: Nat Commun. 2025 Apr 22;16:3772. doi: 10.1038/s41467-025-59014-8 (PMC12015215; doi:10.1038/s41467-025-59014-8)
Supplement: Supplementary file 4 — Source data [file 41467_2025_59014_MOESM4_ESM.zip › 503715_2_data_set_10529102_stmfh9.xlsx]

## Sheet: Fig5-c-d-f
TRANSIENT FIG.5c
	0				MED23 WT				MED23G382F							0			MED23 WT			MED23G382F
G4-310-428	6	5	5	7	510	559	604	663	7	7	7	8				MEAN	SD	N	MEAN	SD	N	MEAN	SD	N
G4-13S	2	2	1	1.5	747	806	516	638	755	845	837	585			G4-310-428	5.75	0.957427	4	584	65.1716	4	7.25	0.5	4
															G4-13S	1.625	0.478714	4	676.75	127.779	4	755.5	120.724	4
STABLE FIG.5d
	MEF WT								MEF G382F											MED23 WT			MED23G382F
G4	4	4	5	5	11	11	9	12	4	4	4	5	11	11	10	11				MEAN	SD	N	MEAN	SD	N
G4-310/428	3552	2793	2842	3693	2416	2463	2050	2434	32	26	28	25	32	36	36	39			G4	7.625	3.46152	8	7.5	3.5051	8
G4-13S	3645	4165	3716	4304	4625	4374	4182	4822	4990	4622	5399	4851	3645	4165	3716	4304			G4-310/428	2780.38	575.595	8	31.75	5.09201	8
																			G4-13S	4229.12	404.553	8	4461.5	617.697	8
QPCR FIG.5f
	EGR1												EGR2												EGR3												FOS
WT/G382F	74.5	73	69.1	62.2	50.3	48.2	42.8	35.5	33.1	27.5	26.9	22.9	7.5	6.7	6.1	5.2	5	5	4.2	4	3.9	3.5	3.1	2.8	15	14.9	12.6	9.3	8.4	8.2	7.4	7.1	6.5	6.5	6.3	6.3	12	8.7	7.9	7.7	7.3	7	6.3	5.8	4.7	4.3	3.7	2.7
							EGR1			EGR2			EGR3			FOS
							MEAN	SD	N	MEAN	SD	N	MEAN	SD	N	MEAN	SD	N
						WT/G382F	47.1667	18.7613	12	4.75	1.45196	12	9.04167	3.27649	12	6.50833	2.52747	12

## Sheet: Supp-Fig8c
SPR data : Contribution of Elk-1 phosphorylation to MED23 binding
Elk-1-3P 60 nM			Elk-1-2P(T368/S383P) 42 nM			Elk-1-1P(S383P) 81nM			Elk-1-2P(T368P/S389P) 75nM
Time	Exp. data	Fitted data	Time	Exp. data	Fitted data	Time	Exp. data	Fitted data	Time (s)	Exp. data	Fitted data
-56.06	-0.0701904	0	-56.16	-0.121094	0	-56.16	-0.0228271	0	-54.86	-0.220703	0
-55.96	-0.0682372	0	-56.06	-0.182617	0	-56.06	0.00354022	0	-54.76	-0.181641	0
-55.86	-0.0809327	0	-55.96	-0.194336	0	-55.96	0.0162354	0	-54.66	-0.133789	0
-55.76	-0.0594482	0	-55.86	-0.179688	0	-55.86	0.0269776	0	-54.56	-0.121094	0
-55.66	-0.0692139	0	-55.76	-0.178711	0	-55.76	0.0386963	0	-54.46	-0.133789	0
-55.56	-0.0701906	0	-55.66	-0.167969	0	-55.66	0.0533447	0	-54.36	-0.152344	0
-55.46	-0.0750732	0	-55.56	-0.141602	0	-55.56	0.06311	0	-54.26	-0.191406	0
-55.36	-0.0633546	0	-55.46	-0.12793	0	-55.46	0.0592041	0	-54.16	-0.207031	0
-55.26	-0.0565185	0	-55.36	-0.12793	0	-55.36	0.0474854	0	-54.06	-0.208984	0
-55.16	-0.0545654	0	-55.26	-0.136719	0	-55.26	0.0552979	0	-53.96	-0.210938	0
-55.06	-0.0502929	0	-55.16	-0.125977	0	-55.16	0.0523682	0	-53.86	-0.193359	0
-54.96	-0.0242919	0	-55.06	-0.102539	0	-55.06	0.0621339	0	-53.76	-0.189453	0
-54.86	-0.0194091	0	-54.96	-0.0986328	0	-54.96	0.0640869	0	-53.66	-0.1875	0
-54.76	-0.0242919	0	-54.86	-0.101563	0	-54.86	0.0738524	0	-53.56	-0.189453	0
-54.66	-0.0184326	0	-54.76	-0.103516	0	-54.76	0.0650635	0	-53.46	-0.171875	0
-54.56	-0.01355	0	-54.66	-0.0986328	0	-54.66	0.0689697	0	-53.36	-0.167969	0
-54.46	-0.0194091	0	-54.56	-0.101563	0	-54.56	0.0758058	0	-53.26	-0.177735	0
-54.36	-0.0115969	0	-54.46	-0.110352	0	-54.46	0.088501	0	-53.16	-0.1875	0
-54.26	-0.00866681	0	-54.36	-0.106446	0	-54.36	0.0836182	0	-53.06	-0.177734	0
-54.16	0.00109863	0	-54.26	-0.117188	0	-54.26	0.079712	0	-52.96	-0.171875	0
-54.06	-0.00573741	0	-54.16	-0.116211	0	-54.16	0.0709229	0	-52.86	-0.167969	0
-53.96	0.00402832	0	-54.06	-0.116211	0	-54.06	0.0711671	0	-52.76	-0.169922	0
-53.86	-0.00573748	0	-53.96	-0.116211	0	-53.96	0.0767822	0	-52.66	-0.175781	0
-53.76	-0.00671387	0	-53.86	-0.110351	0	-53.86	0.0767824	0	-52.56	-0.175781	0
-53.66	-0.000854492	0	-53.76	-0.104492	0	-53.76	0.0816651	0	-52.46	-0.175781	0
-53.56	-0.000854492	0	-53.66	-0.103027	0	-53.66	0.0836182	0	-52.36	-0.167969	0
-53.46	0.00695808	0	-53.56	-0.100586	0	-53.56	0.0963135	0	-52.26	-0.181641	0
-53.36	0.0157468	0	-53.46	-0.0986328	0	-53.46	0.0924072	0	-52.16	-0.163086	0
-53.26	0.0020752	0	-53.36	-0.0917969	0	-53.36	0.0767823	0	-52.06	-0.146484	0
-53.16	-0.000854492	0	-53.26	-0.09375	0	-53.26	0.0787354	0	-51.96	-0.152344	0
-53.06	-0.00280762	0	-53.16	-0.0986328	0	-53.16	0.0933838	0	-51.86	-0.157227	0
-52.96	-0.003784	0	-53.06	-0.0917969	0	-53.06	0.0914307	0	-51.76	-0.164063	0
-52.86	0.00305162	0	-52.96	-0.0917969	0	-52.96	0.0914307	0	-51.66	-0.167969	0
-52.76	0.00891113	0	-52.86	-0.0937499	0	-52.86	0.0917972	0	-51.56	-0.157227	0
-52.66	0.0186768	0	-52.76	-0.0869141	0	-52.76	0.0943605	0	-51.46	-0.150391	0
-52.56	0.0170899	0	-52.66	-0.0810547	0	-52.66	0.107056	0	-51.36	-0.154297	0
-52.46	0.00500488	0	-52.56	-0.0751953	0	-52.56	0.101196	0	-51.26	-0.160156	0
-52.36	0.0147706	0	-52.46	-0.0664063	0	-52.46	0.101196	0	-51.16	-0.160156	0
-52.26	0.0118409	0	-52.36	-0.0654297	0	-52.36	0.103149	0	-51.06	-0.148438	0
-52.16	0.0177002	0	-52.26	-0.0595703	0	-52.26	0.09729	0	-50.96	-0.150391	0
-52.06	0.0118412	0	-52.16	-0.0439453	0	-52.16	0.0914307	0	-50.86	-0.155273	0
-51.96	0.0167235	0	-52.06	-0.0488281	0	-52.06	0.0924073	0	-50.76	-0.162109	0
-51.86	0.0147706	0	-51.96	-0.0537109	0	-51.96	0.09729	0	-50.66	-0.162109	0
-51.76	0.0108643	0	-51.86	-0.0493164	0	-51.86	0.0865479	0	-50.56	-0.158203	0
-51.66	0.0167236	0	-51.76	-0.0429688	0	-51.76	0.0865479	0	-50.46	-0.140625	0
-51.56	0.013794	0	-51.66	-0.0429688	0	-51.66	0.0865479	0	-50.36	-0.152344	0
-51.46	0.0098877	0	-51.56	-0.0429688	0	-51.56	0.0888672	0	-50.26	-0.15625	0
-51.36	0.0069579	0	-51.46	-0.0371094	0	-51.46	0.0822754	0	-50.16	-0.158203	0
-51.26	0.00695801	0	-51.36	-0.0390626	0	-51.36	0.069336	0	-50.06	-0.164063	0
-51.16	-0.00158691	0	-51.26	-0.0478516	0	-51.26	0.0705567	0	-49.96	-0.164063	0
-51.06	-0.00280757	0	-51.16	-0.0517578	0	-51.16	0.0712891	0	-49.86	-0.160156	0
-50.96	0.00012207	0	-51.06	-0.0478516	0	-51.06	0.079712	0	-49.76	-0.154296	0
-50.86	-0.00964373	0	-50.96	-0.0478516	0	-50.96	0.0787354	0	-49.66	-0.138672	0
-50.76	-0.00866699	0	-50.86	-0.0439453	0	-50.86	0.0728759	0	-49.56	-0.140625	0
-50.66	-0.0145264	0	-50.76	-0.0380859	0	-50.76	0.0705564	0	-49.46	-0.132813	0
-50.56	-0.017456	0	-50.66	-0.0341797	0	-50.66	0.0611572	0	-49.36	-0.144531	0
-50.46	-0.0164794	0	-50.56	-0.0410156	0	-50.56	0.0631104	0	-49.26	-0.150391	0
-50.36	-0.0223385	0	-50.46	-0.046875	0	-50.46	0.0595703	0	-49.16	-0.150391	0
-50.26	-0.0194093	0	-50.36	-0.0507812	0	-50.36	0.0611573	0	-49.06	-0.146484	0
-50.16	-0.0223389	0	-50.26	-0.0458984	0	-50.26	0.0650634	0	-48.96	-0.148438	0
-50.06	-0.0291749	0	-50.16	-0.0449219	0	-50.16	0.057251	0	-48.86	-0.154297	0
-49.96	-0.0233154	0	-50.06	-0.0517578	0	-50.06	0.0523681	0	-48.76	-0.171875	0
-49.86	-0.029175	0	-49.96	-0.0517578	0	-49.96	0.0494385	0	-48.66	-0.171875	0
-49.76	-0.0369872	0	-49.86	-0.0517578	0	-49.86	0.0477295	0	-48.56	-0.175781	0
-49.66	-0.0428465	0	-49.76	-0.0400391	0	-49.76	0.0406494	0	-48.46	-0.169922	0
-49.56	-0.0418702	0	-49.66	-0.0439453	0	-49.66	0.0357666	0	-48.36	-0.173828	0
-49.46	-0.0512695	0	-49.56	-0.0439453	0	-49.56	0.0380861	0	-48.26	-0.188477	0
-49.36	-0.0516357	0	-49.46	-0.0390625	0	-49.46	0.041626	0	-48.16	-0.205078	0
-49.26	-0.0526123	0	-49.36	-0.0449217	0	-49.36	0.0455324	0	-48.06	-0.214844	0
-49.16	-0.0487064	0	-49.26	-0.0390625	0	-49.26	0.0494386	0	-47.96	-0.228516	0
-49.06	-0.0490724	0	-49.16	-0.03125	0	-49.16	0.0513916	0	-47.86	-0.21582	0
-48.96	-0.0516357	0	-49.06	-0.0351563	0	-49.06	0.069702	0	-47.76	-0.0864187	0
-48.86	-0.0467529	0	-48.96	-0.0273438	0	-48.96	0.0668945	0	-47.66	0.11084	0
-48.76	-0.0604249	0	-48.86	-0.0253907	0	-48.86	0.0504149	0	-47.56	0.271001	0
-48.66	-0.0633542	0	-48.76	-0.0224609	0	-48.76	0.0576173	0	-47.46	0.405273	0
-48.56	-0.0653073	0	-48.66	-0.0107422	0	-48.66	0.0611572	0	-47.36	0.472656	0
-48.46	-0.0640869	0	-48.56	-0.0112305	0	-48.56	0.0617674	0	-47.26	0.404782	0
-48.36	-0.0532227	0	-48.46	-0.0229492	0	-48.46	0.0455322	0	-47.16	0.318359	0
-48.26	-0.0379632	0	-48.36	-0.0390625	0	-48.36	0.0494389	0	-47.06	0.26074	0
-48.16	-0.0180652	0	-48.26	-0.03125	0	-48.26	0.0595707	0	-46.96	0.202148	0
-48.06	0.0122083	0	-48.16	-0.0302737	0	-48.16	0.0695806	0	-46.86	0.149414	0
-47.96	0.059082	0	-48.06	-0.0449219	0	-48.06	0.0839853	0	-46.76	0.107421	0
-47.86	0.109253	0	-47.96	-0.0390625	0	-47.96	0.106445	0	-46.66	0.0859375	0
-47.76	0.167114	0	-47.86	-0.0366211	0	-47.86	0.122681	0	-46.56	0.0722651	0
-47.66	0.213745	0	-47.76	-0.0419922	0	-47.76	0.128907	0	-46.46	0.0585938	0
-47.56	0.261231	0	-47.66	-0.0756853	0	-47.66	0.144166	0	-46.36	0.0419922	0
-47.46	0.275513	0	-47.56	-0.121582	0	-47.56	0.160156	0	-46.26	0.0351551	0
-47.36	0.271606	0	-47.46	-0.109619	0	-47.46	0.250244	0	-46.16	0.00585938	0
-47.26	0.269287	0	-47.36	0.0375977	0	-47.36	0.410156	0	-46.06	-0.00781343	0
-47.16	0.266478	0	-47.26	0.369873	0	-47.26	0.526367	0	-45.96	-0.00976563	0
-47.06	0.271239	0	-47.16	0.776617	0	-47.16	0.532102	0	-45.86	-0.0175781	0
-46.96	0.248169	0	-47.06	0.919434	0	-47.06	0.482299	0	-45.76	-0.0273441	0
-46.86	0.235107	0	-46.96	0.864258	0	-46.96	0.408081	0	-45.66	-0.0410156	0
-46.76	0.198976	0	-46.86	0.771973	0	-46.86	0.360596	0	-45.56	-0.0253906	0
-46.66	0.167115	0	-46.76	0.64624	0	-46.76	0.337523	0	-45.46	-0.015625	0
-46.56	0.150146	0	-46.66	0.540036	0	-46.66	0.318236	0	-45.36	-0.00878906	0
-46.46	0.161255	0	-46.56	0.493164	0	-46.56	0.302368	0	-45.26	0.0292967	0
-46.36	0.190308	0	-46.46	0.460449	0	-46.46	0.293945	0	-45.16	0.0458984	0
-46.26	0.236206	0	-46.36	0.452148	0	-46.36	0.348999	0	-45.06	0.0888667	0
-46.16	0.275757	0	-46.26	0.300293	0	-46.26	0.415649	0	-44.96	0.117188	0
-46.06	0.148071	0	-46.16	0.12451	0	-46.16	0.266967	0	-44.86	-0.03125	0
-45.96	-0.114624	0	-46.06	-0.0522461	0	-46.06	-0.0145266	0	-44.76	-0.337402	0
-45.86	-0.380249	0	-45.96	-0.485352	0	-45.96	-0.22937	0	-44.66	-0.531738	0
-45.76	-0.582642	0	-45.86	-0.716797	0	-45.86	-0.399536	0	-44.56	-0.712891	0
-45.66	-0.609863	0	-45.76	-0.702148	0	-45.76	-0.429321	0	-44.46	-0.744141	0
-45.56	-0.514771	0	-45.66	-0.640625	0	-45.66	-0.355103	0	-44.36	-0.643066	0
-45.46	-0.415161	0	-45.56	-0.546387	0	-45.56	-0.263672	0	-44.26	-0.508789	0
-45.36	-0.338013	0	-45.46	-0.444336	0	-45.46	-0.209961	0	-44.16	-0.426758	0
-45.26	-0.294067	0	-45.36	-0.369141	0	-45.36	-0.173218	0	-44.06	-0.374023	0
-45.16	-0.258056	0	-45.26	-0.310547	0	-45.26	-0.143921	0	-43.96	-0.313477	0
-45.06	-0.226685	0	-45.16	-0.235351	0	-45.16	-0.122681	0	-43.86	-0.24707	0
-44.96	-0.20105	0	-45.06	-0.166016	0	-45.06	-0.112671	0	-43.76	-0.161133	0
-44.86	-0.186401	0	-44.96	-0.0888672	0	-44.96	-0.113037	0	-43.66	-0.0898438	0
-44.76	-0.176636	0	-44.86	-0.0273438	0	-44.86	-0.105835	0	-43.56	-0.0576172	0
-44.66	-0.158081	0	-44.76	0.0166016	0	-44.76	-0.0892337	0	-43.46	-0.0507813	0
-44.56	-0.142456	0	-44.66	0.0419922	0	-44.66	-0.0921629	0	-43.36	-0.0429688	0
-44.46	-0.133911	0	-44.56	0.03125	0	-44.56	-0.0777587	0	-43.26	-0.03125	0
-44.36	-0.1073	0	-44.46	0.0410156	0	-44.46	-0.067749	0	-43.16	-0.0351563	0
-44.26	-0.0985107	0	-44.36	0.0517578	0	-44.36	-0.0599365	0	-43.06	-0.0449221	0
-44.16	-0.0692139	0	-44.26	0.0517578	0	-44.26	-0.0579834	0	-42.96	-0.046875	0
-44.06	-0.0772703	0	-44.16	0.0683596	0	-44.16	-0.0579834	0	-42.86	-0.0292969	0
-43.96	-0.0640869	0	-44.06	0.0732422	0	-44.06	-0.0579835	0	-42.76	-0.0292969	0
-43.86	-0.071167	0	-43.96	0.0546875	0	-43.96	-0.0628662	0	-42.66	-0.0292969	0
-43.76	-0.0750729	0	-43.86	0.0605469	0	-43.86	-0.0570068	0	-42.56	-0.0410156	0
-43.66	-0.0701908	0	-43.76	0.0527344	0	-43.76	-0.0550536	0	-42.46	-0.0253906	0
-43.56	-0.0721436	0	-43.66	0.0458981	0	-43.66	-0.0491943	0	-42.36	-0.0078125	0
-43.46	-0.0655518	0	-43.56	0.0185547	0	-43.56	-0.0335693	0	-42.26	-0.0019535	0
-43.36	-0.0487061	0	-43.46	0.012207	0	-43.46	-0.0130615	0	-42.16	0.00976563	0
-43.26	-0.0438236	0	-43.36	0.00585938	0	-43.36	0.0045166	0	-42.06	-0.00195283	0
-43.16	-0.0457763	0	-43.26	0	0	-43.26	0.0162356	0	-41.96	0.00585938	0
-43.06	-0.0496826	0	-43.16	-0.0019532	0	-43.16	0.0289308	0	-41.86	0.00585938	0
-42.96	-0.0408936	0	-43.06	-0.00585938	0	-43.06	0.0368654	0	-41.76	0.000976302	0
-42.86	-0.0321045	0	-42.96	-0.0151367	0	-42.96	0.0474854	0	-41.66	-0.00976563	0
-42.76	-0.0223389	0	-42.86	-0.0205078	0	-42.86	0.0513916	0	-41.56	-0.0195315	0
-42.66	-0.0164795	0	-42.76	-0.0205078	0	-42.76	0.0523682	0	-41.46	-0.0429688	0
-42.56	-0.0145262	0	-42.66	-0.00585915	0	-42.66	0.0484619	0	-41.36	-0.046875	0
-42.46	-0.00671387	0	-42.56	0.0117188	0	-42.56	0.0426025	0	-41.26	-0.0566408	0
-42.36	-0.0203857	0	-42.46	0.00976563	0	-42.46	0.0426025	0	-41.16	-0.0664063	0
-42.26	-0.0281983	0	-42.36	0.0126953	0	-42.36	0.0426025	0	-41.06	-0.0800777	0
-42.16	-0.0311278	0	-42.26	0.0166016	0	-42.26	0.0523683	0	-40.96	-0.0683594	0
-42.06	-0.031128	0	-42.16	0.0107421	0	-42.16	0.0552977	0	-40.86	-0.0800781	0
-41.96	-0.0369873	0	-42.06	0.00195313	0	-42.06	0.0477295	0	-40.76	-0.0683589	0
-41.86	-0.0252686	0	-41.96	0.00195313	0	-41.96	0.0455322	0	-40.66	-0.0566406	0
-41.76	-0.0291749	0	-41.86	-0.00390625	0	-41.86	0.0455322	0	-40.56	-0.0419908	0
-41.66	-0.0369875	0	-41.76	-0.00976563	0	-41.76	0.0455321	0	-40.46	-0.0136719	0
-41.56	-0.039917	0	-41.66	-0.0136722	0	-41.66	0.0367432	0	-40.36	0.00195313	0
-41.46	-0.0465088	0	-41.56	-0.0332031	0	-41.56	0.0308839	0	-40.26	-0.0146487	0
-41.36	-0.0565186	0	-41.46	-0.0405273	0	-41.46	0.0386963	0	-40.16	-0.00976563	0
-41.26	-0.0487062	0	-41.36	-0.0507813	0	-41.36	0.041626	0	-40.06	-0.00976626	0
-41.16	-0.0516355	0	-41.26	-0.0498047	0	-41.26	0.0416261	0	-39.96	-0.0224609	0
-41.06	-0.0450441	0	-41.16	-0.0498049	0	-41.16	0.0435792	0	-39.86	-0.0410156	0
-40.96	-0.0428467	0	-41.06	-0.0517578	0	-41.06	0.0465088	0	-39.76	-0.0976569	0
-40.86	-0.0487061	0	-40.96	-0.0439453	0	-40.96	0.0367432	0	-39.66	-0.133789	0
-40.76	-0.0428465	0	-40.86	-0.0449219	0	-40.86	0.0462646	0	-39.56	-0.157227	0
-40.66	-0.0281981	0	-40.76	-0.0322266	0	-40.76	0.0552981	0	-39.46	-0.199219	0
-40.56	-0.0125734	0	-40.66	-0.0458983	0	-40.66	0.0611574	0	-39.36	-0.219727	0
-40.46	-0.00439453	0	-40.56	-0.0419922	0	-40.56	0.0689699	0	-39.26	-0.254883	0
-40.36	0.00402832	0	-40.46	-0.0302734	0	-40.46	0.0738525	0	-39.16	-0.251953	0
-40.26	-0.000243999	0	-40.36	-0.00585938	0	-40.36	0.0725098	0	-39.06	-0.268555	0
-40.16	0.0153803	0	-40.26	0.0146484	0	-40.26	0.0826417	0	-38.96	-0.27832	0
-40.06	0.00695769	0	-40.16	0.0292975	0	-40.16	0.0845942	0	-38.86	-0.288086	0
-39.96	-0.00317383	0	-40.06	0.0458984	0	-40.06	0.0718993	0	-38.76	-0.29004	0
-39.86	-0.0184326	0	-39.96	0.0703125	0	-39.96	0.0709229	0	-38.66	-0.289063	0
-39.76	-0.0595699	0	-39.86	0.0664063	0	-39.86	0.0461426	0	-38.56	-0.292969	0
-39.66	-0.086182	0	-39.76	0.0458984	0	-39.76	0.0139152	0	-38.46	-0.28125	0
-39.56	-0.141479	0	-39.66	-0.00488324	0	-39.66	-0.019898	0	-38.36	-0.264648	0
-39.46	-0.170776	0	-39.56	-0.0610352	0	-39.56	-0.0335693	0	-38.26	-0.244141	0
-39.36	-0.180908	0	-39.46	-0.108887	0	-39.46	-0.0528564	0	-38.16	-0.232422	0
-39.26	-0.213134	0	-39.36	-0.133789	0	-39.36	-0.0618896	0	-38.06	-0.220703	0
-39.16	-0.196167	0	-39.26	-0.150391	0	-39.26	-0.0570073	0	-37.96	-0.198242	0
-39.06	-0.185425	0	-39.16	-0.160157	0	-39.16	-0.0517584	0	-37.86	-0.175781	0
-38.96	-0.185425	0	-39.06	-0.151367	0	-39.06	-0.0563969	0	-37.76	-0.135742	0
-38.86	-0.17627	0	-38.96	-0.154297	0	-38.96	-0.0648193	0	-37.66	-0.119141	0
-38.76	-0.179931	0	-38.86	-0.145996	0	-38.86	-0.0759277	0	-37.56	-0.0693357	0
-38.66	-0.176636	0	-38.76	-0.14209	0	-38.76	-0.0791023	0	-37.46	-0.0625	0
-38.56	-0.197754	0	-38.66	-0.14795	0	-38.66	-0.0941165	0	-37.36	-0.0585938	0
-38.46	-0.183472	0	-38.56	-0.144043	0	-38.56	-0.0886234	0	-37.26	-0.0566403	0
-38.36	-0.167236	0	-38.46	-0.136719	0	-38.46	-0.0953369	0	-37.16	-0.0546875	0
-38.26	-0.159302	0	-38.36	-0.130371	0	-38.36	-0.0788574	0	-37.06	-0.0644528	0
-38.16	-0.147339	0	-38.26	-0.128906	0	-38.26	-0.0804444	0	-36.96	-0.0664063	0
-38.06	-0.115356	0	-38.16	-0.121583	0	-38.16	-0.0576176	0	-36.86	-0.0839844	0
-37.96	-0.0686035	0	-38.06	-0.106934	0	-38.06	-0.043335	0	-36.76	-0.09375	0
-37.86	-0.0294189	0	-37.96	-0.0932617	0	-37.96	-0.0257568	0	-36.66	-0.107422	0
-37.76	-0.00964367	0	-37.86	-0.0751953	0	-37.86	-0.0250244	0	-36.56	-0.107422	0
-37.66	0.015503	0	-37.76	-0.0371094	0	-37.76	-0.0228268	0	-36.46	-0.0996094	0
-37.56	0.036255	0	-37.66	0.0131842	0	-37.66	-0.00720152	0	-36.36	-0.103516	0
-37.46	0.0450439	0	-37.56	0.0556641	0	-37.56	0.0133057	0	-36.26	-0.101563	0
-37.36	0.0587158	0	-37.46	0.0839844	0	-37.46	0.0142822	0	-36.16	-0.116211	0
-37.26	0.0743408	0	-37.36	0.078125	0	-37.36	0.0296631	0	-36.06	-0.132813	0
-37.16	0.0528567	0	-37.26	0.0839844	0	-37.26	0.0533445	0	-35.96	-0.146484	0
-37.06	0.0352785	0	-37.16	0.0898436	0	-37.16	0.0504149	0	-35.86	-0.154297	0
-36.96	0.0264893	0	-37.06	0.0805664	0	-37.06	0.0279541	0	-35.76	-0.160156	0
-36.86	0.00891113	0	-36.96	0.0458984	0	-36.96	0.0181885	0	-35.66	-0.171875	0
-36.76	-0.00732434	0	-36.86	0.0292969	0	-36.86	0.010376	0	-35.56	-0.15625	0
-36.66	-0.0194091	0	-36.76	0.0214844	0	-36.76	-0.00329554	0	-35.46	-0.146484	0
-36.56	-0.0272215	0	-36.66	0.0175783	0	-36.66	0.00451678	0	-35.36	-0.140625	0
-36.46	-0.00769043	0	-36.56	0.0405273	0	-36.56	0.019165	0	-35.26	-0.140625	0
-36.36	0.00012207	0	-36.46	0.0517578	0	-36.46	0.0240479	0	-35.16	-0.140625	0
-36.26	-0.0115965	0	-36.36	0.0654297	0	-36.36	0.0230713	0	-35.06	-0.134766	0
-36.16	-0.0227046	0	-36.26	0.0742188	0	-36.26	0.0191648	0	-34.96	-0.146484	0
-36.06	-0.0252687	0	-36.16	0.0776364	0	-36.16	0.0172116	0	-34.86	-0.144531	0
-35.96	-0.0350342	0	-36.06	0.0693359	0	-36.06	0.0123293	0	-34.76	-0.148438	0
-35.86	-0.0428467	0	-35.96	0.0620117	0	-35.96	0.00842285	0	-34.66	-0.166016	0
-35.76	-0.0457764	0	-35.86	0.0371094	0	-35.86	0.00646973	0	-34.56	-0.160156	0
-35.66	-0.0506594	0	-35.76	0.0292969	0	-35.76	-0.00329602	0	-34.46	-0.160156	0
-35.56	-0.0496825	0	-35.66	0.0195314	0	-35.66	-0.0179442	0	-34.36	-0.15625	0
-35.46	-0.0432129	0	-35.56	0.0322266	0	-35.56	-0.00915527	0	-34.26	-0.137695	0
-35.36	-0.0408936	0	-35.46	0.0380859	0	-35.46	-0.00170898	0	-34.16	-0.135742	0
-35.26	-0.0428466	0	-35.36	0.0410156	0	-35.36	-0.00622559	0	-34.06	-0.142578	0
-35.16	-0.0418699	0	-35.26	0.0449219	0	-35.26	-0.00524902	0	-33.96	-0.142578	0
-35.06	-0.0379639	0	-35.16	0.042969	0	-35.16	0.000610292	0	-33.86	-0.142578	0
-34.96	-0.0321045	0	-35.06	0.046875	0	-35.06	-0.00134277	0	-33.76	-0.126953	0
-34.86	-0.0389404	0	-34.96	0.0585938	0	-34.96	-0.000366211	0	-33.66	-0.121094	0
-34.76	-0.0399168	0	-34.86	0.0566406	0	-34.86	0.00939941	0	-33.56	-0.117188	0
-34.66	-0.0438229	0	-34.76	0.0380859	0	-34.76	0.0152586	0	-33.46	-0.107422	0
-34.56	-0.046753	0	-34.66	0.031738	0	-34.66	0.010376	0	-33.36	-0.101563	0
-34.46	-0.055542	0	-34.56	0.0234375	0	-34.56	0.026001	0	-33.26	-0.103515	0
-34.36	-0.0614014	0	-34.46	0.012207	0	-34.46	0.0341797	0	-33.16	-0.0996094	0
-34.26	-0.0633544	0	-34.36	0.00390625	0	-34.36	0.0377197	0	-33.06	-0.104492	0
-34.16	-0.0672609	0	-34.26	-0.0078125	0	-34.26	0.0377195	0	-32.96	-0.103516	0
-34.06	-0.078003	0	-34.16	-0.0185547	0	-34.16	0.0305175	0	-32.86	-0.103516	0
-33.96	-0.0783691	0	-34.06	0	0	-34.06	0.0299071	0	-32.76	-0.0996091	0
-33.86	-0.0780029	0	-33.96	-0.0175781	0	-33.96	0.0230713	0	-32.66	-0.0908203	0
-33.76	-0.0643311	0	-33.86	-0.0195313	0	-33.86	0.0172119	0	-32.56	-0.0839845	0
-33.66	-0.0653076	0	-33.76	-0.0263672	0	-33.76	0.0152586	0	-32.46	-0.0839844	0
-33.56	-0.064331	0	-33.66	-0.0234374	0	-33.66	0.0103759	0	-32.36	-0.0722656	0
-33.46	-0.0577393	0	-33.56	-0.0107422	0	-33.56	0.0074462	0	-32.26	-0.0761721	0
-33.36	-0.0526123	0	-33.46	0.00292969	0	-33.46	0.0090332	0	-32.16	-0.0849609	0
-33.26	-0.0516356	0	-33.36	0.00195313	0	-33.36	0.0152588	0	-32.06	-0.0703127	0
-33.16	-0.055542	0	-33.26	0.00732422	0	-33.26	0.0146484	0	-31.96	-0.0664063	0
-33.06	-0.053589	0	-33.16	0.0122069	0	-33.16	0.0139159	0	-31.86	-0.0722654	0
-32.96	-0.0574951	0	-33.06	0.00585938	0	-33.06	0.00976574	0	-31.76	-0.0605469	0
-32.86	-0.0643311	0	-32.96	0.00195313	0	-32.96	0.0133057	0	-31.66	-0.0605469	0
-32.76	-0.0701902	0	-32.86	-0.00488281	0	-32.86	0.0130615	0	-31.56	-0.0527345	0
-32.66	-0.0819091	0	-32.76	-0.0078125	0	-32.76	0.0201415	0	-31.46	-0.0527342	0
-32.56	-0.0848389	0	-32.66	-0.0126955	0	-32.66	0.0178221	0	-31.36	-0.0566408	0
-32.46	-0.0887451	0	-32.56	-0.015625	0	-32.56	0.0181885	0	-31.26	-0.0664064	0
-32.36	-0.0926514	0	-32.46	-0.00878906	0	-32.46	0.0181885	0	-31.16	-0.0800781	0
-32.26	-0.0920407	0	-32.36	-0.0126953	0	-32.36	0.0201416	0	-31.06	-0.0732423	0
-32.16	-0.096558	0	-32.26	-0.00439453	0	-32.26	0.0123289	0	-30.96	-0.0742185	0
-32.06	-0.0955811	0	-32.16	-1.49012e-07	0	-32.16	0.0172118	0	-30.86	-0.0625	0
-31.96	-0.0916748	0	-32.06	-0.0117188	0	-32.06	0.0142822	0	-30.76	-0.0742188	0
-31.86	-0.0858154	0	-31.96	-0.00683594	0	-31.96	0.00451657	0	-30.66	-0.0703125	0
-31.76	-0.081909	0	-31.86	0.00390625	0	-31.86	0.00256342	0	-30.56	-0.0644531	0
-31.66	-0.0711671	0	-31.76	0.00830078	0	-31.76	0.00354001	0	-30.46	-0.0644531	0
-31.56	-0.0731202	0	-31.66	0.0166015	0	-31.66	0.00744623	0	-30.36	-0.0722656	0
-31.46	-0.0760498	0	-31.56	0.0195312	0	-31.56	0.00451648	0	-30.26	-0.0722656	0
-31.36	-0.0721436	0	-31.46	0.00390625	0	-31.46	0.00842285	0	-30.16	-0.0722656	0
-31.26	-0.0682374	0	-31.36	-0.00390625	0	-31.36	0.00842285	0	-30.06	-0.064453	0
-31.16	-0.0711669	0	-31.26	-0.00488281	0	-31.26	0.0045166	0	-29.96	-0.0449219	0
-31.06	-0.0711669	0	-31.16	-0.00830078	0	-31.16	0.00256348	0	-29.86	-0.0449219	0
-30.96	-0.0645751	0	-31.06	-0.00781256	0	-31.06	0.0084227	0	-29.76	-0.0449219	0
-30.86	-0.0545655	0	-30.96	-0.00683594	0	-30.96	0.00158691	0	-29.66	-0.0449219	0
-30.76	-0.0545656	0	-30.86	-0.00683594	0	-30.86	0.0025636	0	-29.56	-0.0488282	0
-30.66	-0.0594482	0	-30.76	-0.00683594	0	-30.76	0.0181885	0	-29.46	-0.0546873	0
-30.56	-0.0594482	0	-30.66	-0.00878915	0	-30.66	0.00842276	0	-29.36	-0.0507813	0
-30.46	-0.0594482	0	-30.56	-0.0097656	0	-30.56	0.00353998	0	-29.26	-0.0507813	0
-30.36	-0.0604247	0	-30.46	0.000976563	0	-30.46	0.00158685	0	-29.16	-0.0507813	0
-30.26	-0.0643314	0	-30.36	0.00292969	0	-30.36	0.00842288	0	-29.06	-0.0429689	0
-30.16	-0.0594482	0	-30.26	-0.00878906	0	-30.26	0.0142823	0	-28.96	-0.0429688	0
-30.06	-0.0692139	0	-30.16	0.00195318	0	-30.16	0.0191649	0	-28.86	-0.0429688	0
-29.96	-0.0545654	0	-30.06	0.00488278	0	-30.06	0.00842288	0	-28.76	-0.0429685	0
-29.86	-0.0574951	0	-29.96	0.00292969	0	-29.96	0.0103759	0	-28.66	-0.0429688	0
-29.76	-0.064331	0	-29.86	0.00976563	0	-29.86	0.00842294	0	-28.56	-0.038086	0
-29.66	-0.0620116	0	-29.76	0.0136719	0	-29.76	0.019165	0	-28.46	-0.0351564	0
-29.56	-0.0584717	0	-29.66	0.0195313	0	-29.66	0.0133057	0	-28.36	-0.0410155	0
-29.46	-0.0584717	0	-29.56	0.0195312	0	-29.56	0.0230713	0	-28.26	-0.0332031	0
-29.36	-0.0614013	0	-29.46	0.0195313	0	-29.46	0.0230713	0	-28.16	-0.0332031	0
-29.26	-0.0535892	0	-29.36	0.0292969	0	-29.36	0.0184326	0	-28.06	-0.0214844	0
-29.16	-0.0584714	0	-29.26	0.0131836	0	-29.26	0.017212	0	-27.96	-0.0214844	0
-29.06	-0.0465088	0	-29.16	0.00683597	0	-29.16	0.0220948	0	-27.86	-0.0253907	0
-28.96	-0.0506592	0	-29.06	0.00878912	0	-29.06	0.0250244	0	-27.76	-0.0312498	0
-28.86	-0.0506592	0	-28.96	0.0166016	0	-28.96	0.0250244	0	-27.66	-0.0273438	0
-28.76	-0.0526122	0	-28.86	0.0214844	0	-28.86	0.0269775	0	-27.56	-0.0214842	0
-28.66	-0.0487062	0	-28.76	0.0244141	0	-28.76	0.0250244	0	-27.46	-0.00976563	0
-28.56	-0.0506591	0	-28.66	0.0195313	0	-28.66	0.0250244	0	-27.36	-0.00976563	0
-28.46	-0.0506592	0	-28.56	0.0263671	0	-28.56	0.0211182	0	-27.26	-0.0214844	0
-28.36	-0.0408935	0	-28.46	0.0283203	0	-28.46	0.0152588	0	-27.16	-0.00976563	0
-28.26	-0.048706	0	-28.36	0.0371094	0	-28.36	0.0195313	0	-27.06	-0.0253907	0
-28.16	-0.0457765	0	-28.26	0.0283203	0	-28.26	0.0211182	0	-26.96	-0.0312499	0
-28.06	-0.0467528	0	-28.16	0.0263672	0	-28.16	0.0211182	0	-26.86	-0.0273436	0
-27.96	-0.0408936	0	-28.06	0.0273438	0	-28.06	0.0230713	0	-26.76	-0.0214844	0
-27.86	-0.0408935	0	-27.96	0.0283203	0	-27.96	0.0357665	0	-26.66	-0.0175781	0
-27.76	-0.0389405	0	-27.86	0.0283203	0	-27.86	0.0269775	0	-26.56	-0.0117188	0
-27.66	-0.0457762	0	-27.76	0.0263672	0	-27.76	0.0211182	0	-26.46	-0.0195313	0
-27.56	-0.0389404	0	-27.66	0.0234375	0	-27.66	0.0211182	0	-26.36	-0.0195313	0
-27.46	-0.0408936	0	-27.56	0.0214843	0	-27.56	0.032837	0	-26.26	-0.015625	0
-27.36	-0.0389405	0	-27.46	0.0185547	0	-27.46	0.0318604	0	-26.16	-0.00976563	0
-27.26	-0.031128	0	-27.36	0.0185547	0	-27.36	0.026001	0	-26.06	0.00195292	0
-27.16	-0.0340574	0	-27.26	0.0185547	0	-27.26	0.0279541	0	-25.96	-0.0214844	0
-27.06	-0.031128	0	-27.16	0.0195313	0	-27.16	0.0361329	0	-25.86	-0.00585938	0
-26.96	-0.0311279	0	-27.06	0.0126953	0	-27.06	0.0386964	0	-25.76	-0.0156246	0
-26.86	-0.0291748	0	-26.96	0.0126953	0	-26.96	0.0377198	0	-25.66	-0.00585938	0
-26.76	-0.0262452	0	-26.86	0.0102539	0	-26.86	0.0338135	0	-25.56	0.00390637	0
-26.66	-0.0262449	0	-26.76	-0.000976563	0	-26.76	0.0465088	0	-25.46	0.00976563	0
-26.56	-0.0135499	0	-26.66	0.0126954	0	-26.66	0.0455323	0	-25.36	0.00585935	0
-26.46	-0.0164794	0	-26.56	0.0166014	0	-26.56	0.0601808	0	-25.26	0.00390676	0
-26.36	-0.0043945	0	-26.46	0.0078125	0	-26.46	0.0592041	0	-25.16	0.0175781	0
-26.26	-0.00280774	0	-26.36	0.0078125	0	-26.36	0.0552979	0	-25.06	0.0136718	0
-26.16	-0.0057373	0	-26.26	0.00585938	0	-26.26	0.0562744	0	-24.96	0.0078125	0
-26.06	-0.00378409	0	-26.16	0.00292975	0	-26.16	0.0445557	0	-24.86	0.0078125	0
-25.96	-0.0057373	0	-26.06	0.00683594	0	-26.06	0.0504151	0	-24.76	0.0078125	0
-25.86	0.00695795	0	-25.96	-0.000976563	0	-25.96	0.0611572	0	-24.66	0.0078125	0
-25.76	0.0059813	0	-25.86	0.00488281	0	-25.86	0.0601806	0	-24.56	0.0078125	0
-25.66	0.00402832	0	-25.76	0.00292969	0	-25.76	0.0543214	0	-24.46	-0.00390625	0
-25.56	0.00402832	0	-25.66	0.00195318	0	-25.66	0.0552979	0	-24.36	-0.00390601	0
-25.46	0.0141602	0	-25.56	0.00976574	0	-25.56	0.0506593	0	-24.26	0.011719	0
-25.36	0.00207511	0	-25.46	0.00585938	0	-25.46	0.0562744	0	-24.16	0.0175781	0
-25.26	0.00500488	0	-25.36	0.000976503	0	-25.36	0.0513916	0	-24.06	0.0175781	0
-25.16	0.00891113	0	-25.26	-0.00195313	0	-25.26	0.0533446	0	-23.96	0.00585938	0
-25.06	0.0147704	0	-25.16	0.00683576	0	-25.16	0.0494385	0	-23.86	0.00585945	0
-24.96	0.0147703	0	-25.06	0.00488281	0	-25.06	0.0465091	0	-23.76	0.00195335	0
-24.86	0.00988793	0	-24.96	0.00292969	0	-24.96	0.0533447	0	-23.66	0.0078125	0
-24.76	0.0118409	0	-24.86	0.00390619	0	-24.86	0.0611572	0	-23.56	0.00781257	0
-24.66	0.0167236	0	-24.76	0.000976563	0	-24.76	0.0670167	0	-23.46	0.0078125	0
-24.56	0.0196533	0	-24.66	0.00292963	0	-24.66	0.0634765	0	-23.36	0	0
-24.46	0.0196534	0	-24.56	0	0	-24.56	0.0582277	0	-23.26	0	0
-24.36	0.0216063	0	-24.46	0.00976563	0	-24.46	0.0562744	0	-23.16	0.00390625	0
-24.26	0.0206302	0	-24.36	0.0107422	0	-24.36	0.0718995	0	-23.06	0.00585938	0
-24.16	0.0245361	0	-24.26	0.0126953	0	-24.26	0.0787355	0	-22.96	0	0
-24.06	0.0206302	0	-24.16	0.015625	0	-24.16	0.0836182	0	-22.86	0.00390625	0
-23.96	0.0235596	0	-24.06	0.00390625	0	-24.06	0.0885009	0	-22.76	0.00976563	0
-23.86	0.0196533	0	-23.96	0.00390625	0	-23.96	0.0826416	0	-22.66	0.00976563	0
-23.76	0.0255127	0	-23.86	0.00390625	0	-23.86	0.0787353	0	-22.56	-0.00585938	0
-23.66	0.0323486	0	-23.76	0.00390625	0	-23.76	0.0894775	0	-22.46	-0.0117188	0
-23.56	0.0288087	0	-23.66	0.00585938	0	-23.66	0.088501	0	-22.36	-0.0117188	0
-23.46	0.0284424	0	-23.56	0.00878906	0	-23.56	0.0845948	0	-22.26	-0.0117186	0
-23.36	0.0313718	0	-23.46	0.00390625	0	-23.46	0.0836182	0	-22.16	-0.0117188	0
-23.26	0.0225831	0	-23.36	-0.0126952	0	-23.36	0.0777589	0	-22.06	-0.011719	0
-23.16	0.0157471	0	-23.26	-0.00976563	0	-23.26	0.0777589	0	-21.96	-0.0195313	0
-23.06	0.0216063	0	-23.16	-0.00195313	0	-23.16	0.0777588	0	-21.86	-0.0195313	0
-22.96	0.0255128	0	-23.06	-0.0175781	0	-23.06	0.0894775	0	-21.76	-0.0195313	0
-22.86	0.0434567	0	-22.96	-0.0126953	0	-22.96	0.0875244	0	-21.66	-0.0195313	0
-22.76	0.0421143	0	-22.86	-0.0117186	0	-22.86	0.0852051	0	-21.56	-0.0234376	0
-22.66	0.0460205	0	-22.76	-0.0107422	0	-22.76	0.0787355	0	-21.46	-0.0332031	0
-22.56	0.047241	0	-22.66	-0.00292969	0	-22.66	0.0875244	0	-21.36	-0.0400391	0
-22.46	0.0401611	0	-22.56	0.00195313	0	-22.56	0.0859377	0	-21.26	-0.0449221	0
-22.36	0.0382079	0	-22.46	-0.00976563	0	-22.46	0.0924072	0	-21.16	-0.0546875	0
-22.26	0.0382079	0	-22.36	-0.00781265	0	-22.36	0.0953371	0	-21.06	-0.0566406	0
-22.16	0.0343018	0	-22.26	-0.015625	0	-22.26	0.0943605	0	-20.96	-0.0546875	0
-22.06	0.0460204	0	-22.16	-0.0166016	0	-22.16	0.0953369	0	-20.86	-0.0644531	0
-21.96	0.0440675	0	-22.06	-0.0078125	0	-22.06	0.0943604	0	-20.76	-0.0820313	0
-21.86	0.0411378	0	-21.96	-0.0117188	0	-21.96	0.0924072	0	-20.66	-0.0820313	0
-21.76	0.0518799	0	-21.86	-0.0131834	0	-21.86	0.0943606	0	-20.56	-0.082031	0
-21.66	0.0567627	0	-21.76	0.00488281	0	-21.76	0.101196	0	-20.46	-0.0820313	0
-21.56	0.0577392	0	-21.66	-0.00292969	0	-21.66	0.102173	0	-20.36	-0.0820313	0
-21.46	0.061035	0	-21.56	0.00683594	0	-21.56	0.0943605	0	-20.26	-0.0820313	0
-21.36	0.0557862	0	-21.46	0	0	-21.46	0.0933838	0	-20.16	-0.078125	0
-21.26	0.0460204	0	-21.36	0.00488299	0	-21.36	0.0963133	0	-20.06	-0.0839846	0
-21.16	0.0489502	0	-21.26	0.0117188	0	-21.26	0.0914308	0	-19.96	-0.0908203	0
-21.06	0.0411375	0	-21.16	0.00488281	0	-21.16	0.09375	0	-19.86	-0.0878906	0
-20.96	0.0450438	0	-21.06	-0.000976563	0	-21.06	0.0943605	0	-19.76	-0.0937501	0
-20.86	0.0395511	0	-20.96	-0.00585938	0	-20.96	0.09729	0	-19.66	-0.0976563	0
-20.76	0.0460205	0	-20.86	-0.0146483	0	-20.86	0.0924072	0	-19.56	-0.095703	0
-20.66	0.0460205	0	-20.76	-0.0175781	0	-20.76	0.0982666	0	-19.46	-0.0976563	0
-20.56	0.0384523	0	-20.66	-0.0214844	0	-20.66	0.0894775	0	-19.36	-0.107422	0
-20.46	0.0343016	0	-20.56	-0.0253906	0	-20.56	0.104492	0	-19.26	-0.097656	0
-20.36	0.0255128	0	-20.46	-0.0224609	0	-20.46	0.100464	0	-19.16	-0.0917969	0
-20.26	0.0235597	0	-20.36	-0.0263672	0	-20.36	0.0914308	0	-19.06	-0.104492	0
-20.16	0.0294189	0	-20.26	-0.0322266	0	-20.26	0.0953369	0	-18.96	-0.111328	0
-20.06	0.0225831	0	-20.16	-0.0302734	0	-20.16	0.0963135	0	-18.86	-0.111328	0
-19.96	0.0167237	0	-20.06	-0.0214844	0	-20.06	0.106079	0	-18.76	-0.11914	0
-19.86	0.0167238	0	-19.96	-0.0283203	0	-19.96	0.102173	0	-18.66	-0.119141	0
-19.76	0.0177	0	-19.86	-0.0258788	0	-19.86	0.101196	0	-18.56	-0.105468	0
-19.66	0.0206299	0	-19.76	-0.0292969	0	-19.76	0.107056	0	-18.46	-0.107422	0
-19.56	0.0216061	0	-19.66	-0.0224609	0	-19.66	0.110962	0	-18.36	-0.108398	0
-19.46	0.0177003	0	-19.56	-0.0185547	0	-19.56	0.0992433	0	-18.26	-0.09375	0
-19.36	0.0303956	0	-19.46	-0.00732422	0	-19.46	0.109985	0	-18.16	-0.0917969	0
-19.26	0.0307618	0	-19.36	-0.00390603	0	-19.36	0.10022	0	-18.06	-0.0957028	0
-19.16	0.0391846	0	-19.26	0.00488281	0	-19.26	0.105103	0	-17.96	-0.0898438	0
-19.06	0.0274659	0	-19.16	-0.0078125	0	-19.16	0.0986328	0	-17.86	-0.0976563	0
-18.96	0.0189208	0	-19.06	-0.00585938	0	-19.06	0.100586	0	-17.76	-0.0810543	0
-18.86	0.0177004	0	-18.96	-0.00292969	0	-18.96	0.0963135	0	-17.66	-0.078125	0
-18.76	0.0147706	0	-18.86	-0.000976384	0	-18.86	0.090454	0	-17.56	-0.0761722	0
-18.66	0.00793457	0	-18.76	0	0	-18.76	0.0838624	0	-17.46	-0.09375	0
-18.56	0.010254	0	-18.66	-0.000976563	0	-18.66	0.0758057	0	-17.36	-0.09375	0
-18.46	0.00891125	0	-18.56	0.00976563	0	-18.56	0.086548	0	-17.26	-0.0937498	0
-18.36	0.0079345	0	-18.46	-0.00195313	0	-18.46	0.0797119	0	-17.16	-0.09375	0
-18.26	0.00402844	0	-18.36	-0.00195333	0	-18.36	0.0767826	0	-17.06	-0.0927728	0
-18.16	0.00598145	0	-18.26	-0.0112305	0	-18.26	0.0767824	0	-16.96	-0.0761719	0
-18.06	0.00463888	0	-18.16	-0.0107422	0	-18.16	0.0699463	0	-16.86	-0.0703125	0
-17.96	0.0040285	0	-18.06	-0.012207	0	-18.06	0.0767826	0	-16.76	-0.0664062	0
-17.86	0.00109853	0	-17.96	-0.00878906	0	-17.96	0.0771484	0	-16.66	-0.0683594	0
-17.76	-0.00280744	0	-17.86	-0.00976548	0	-17.86	0.0653074	0	-16.56	-0.0585934	0
-17.66	-0.00183105	0	-17.76	0	0	-17.76	0.0621339	0	-16.46	-0.0527344	0
-17.56	-0.0047607	0	-17.66	0.000976563	0	-17.66	0.0631104	0	-16.36	-0.0449219	0
-17.46	0.00341795	0	-17.56	-0.00195313	0	-17.56	0.055298	0	-16.26	-0.0361328	0
-17.36	0.00207521	0	-17.46	0.00195313	0	-17.46	0.0556641	0	-16.16	-0.0292969	0
-17.26	0.00500488	0	-17.36	-0.00390632	0	-17.36	0.048462	0	-16.06	-0.00781213	0
-17.16	-0.00280762	0	-17.26	0.00585938	0	-17.26	0.0474852	0	-15.96	-0.00195313	0
-17.06	-0.00769044	0	-17.16	0.0117188	0	-17.16	0.0357666	0	-15.86	-0.00585938	0
-16.96	-0.0115965	0	-17.06	0.00585938	0	-17.06	0.0318603	0	-15.76	-0.0234371	0
-16.86	-0.00769073	0	-16.96	0.0205078	0	-16.96	0.0250244	0	-15.66	-0.0117188	0
-16.76	-0.00183094	0	-16.86	0.022461	0	-16.86	0.0445557	0	-15.56	-0.0244138	0
-16.66	0.00109863	0	-16.76	0.0253906	0	-16.76	0.046509	0	-15.46	-0.0292969	0
-16.56	-0.0025633	0	-16.66	0.0351563	0	-16.66	0.0523682	0	-15.36	-0.0234375	0
-16.46	-0.00964347	0	-16.56	0.0400391	0	-16.56	0.0543214	0	-15.26	-0.0273438	0
-16.36	-0.0151367	0	-16.46	0.0415039	0	-16.46	0.0628662	0	-15.16	-0.0371094	0
-16.26	-0.0145265	0	-16.36	0.0434571	0	-16.36	0.0611575	0	-15.06	-0.0390621	0
-16.16	-0.0213623	0	-16.26	0.0458984	0	-16.26	0.0633547	0	-14.96	-0.0332031	0
-16.06	-0.0141602	0	-16.16	0.0605469	0	-16.16	0.0621338	0	-14.86	-0.0253906	0
-15.96	-0.0213623	0	-16.06	0.0546875	0	-16.06	0.0572511	0	-14.76	-0.0292967	0
-15.86	-0.0155027	0	-15.96	0.0507813	0	-15.96	0.0543213	0	-14.66	-0.0351563	0
-15.76	-0.0145262	0	-15.86	0.0585938	0	-15.86	0.0572511	0	-14.56	-0.0302732	0
-15.66	-0.000854492	0	-15.76	0.0400391	0	-15.76	0.0504152	0	-14.46	-0.015625	0
-15.56	-0.01062	0	-15.66	0.0390625	0	-15.66	0.0494385	0	-14.36	-0.0214844	0
-15.46	-0.0164793	0	-15.56	0.046875	0	-15.56	0.0478518	0	-14.26	-0.0214844	0
-15.36	-0.00939975	0	-15.46	0.0454102	0	-15.46	0.0484619	0	-14.16	-0.0214844	0
-15.26	-0.000854403	0	-15.36	0.0537111	0	-15.36	0.0582276	0	-14.06	-0.0263667	0
-15.16	-0.00146484	0	-15.26	0.0546875	0	-15.26	0.0562744	0	-13.96	-0.0214844	0
-15.06	-0.00378424	0	-15.16	0.0463867	0	-15.16	0.0533447	0	-13.86	-0.0175781	0
-14.96	-0.0135498	0	-15.06	0.0458984	0	-15.06	0.0533446	0	-13.76	-0.0117188	0
-14.86	-0.0076905	0	-14.96	0.0410156	0	-14.96	0.0507813	0	-13.66	-0.0078125	0
-14.76	-0.00476074	0	-14.86	0.0419923	0	-14.86	0.0601807	0	-13.56	-0.0175783	0
-14.66	-0.0135498	0	-14.76	0.0400391	0	-14.76	0.0543213	0	-13.46	-0.0234375	0
-14.56	-0.0174562	0	-14.66	0.0332031	0	-14.66	0.0543213	0	-13.36	-0.0234375	0
-14.46	-0.00964355	0	-14.56	0.0351563	0	-14.56	0.0445557	0	-13.26	-0.0273435	0
-14.36	-0.0076905	0	-14.46	0.0410156	0	-14.46	0.0426025	0	-13.16	-0.0253906	0
-14.26	-0.00964348	0	-14.36	0.0351566	0	-14.36	0.0396729	0	-13.06	-0.0253906	0
-14.16	-0.0057373	0	-14.26	0.0380859	0	-14.26	0.041626	0	-12.96	-0.0253906	0
-14.06	0.0167233	0	-14.16	0.0390625	0	-14.16	0.0445557	0	-12.86	-0.0292969	0
-13.96	0.0196533	0	-14.06	0.0419922	0	-14.06	0.0496826	0	-12.76	-0.0351558	0
-13.86	0.0255127	0	-13.96	0.0380859	0	-13.96	0.0426025	0	-12.66	-0.03125	0
-13.76	0.0196534	0	-13.86	0.0341798	0	-13.86	0.0338135	0	-12.56	-0.0351563	0
-13.66	0.0235596	0	-13.76	0.0371094	0	-13.76	0.0279544	0	-12.46	-0.0410156	0
-13.56	0.0294187	0	-13.66	0.0205078	0	-13.66	0.03479	0	-12.36	-0.0410156	0
-13.46	0.0294188	0	-13.56	0.0161133	0	-13.56	0.0338138	0	-12.26	-0.0410156	0
-13.36	0.025513	0	-13.46	0.0253906	0	-13.46	0.0426025	0	-12.16	-0.0410156	0
-13.26	0.0401611	0	-13.36	0.0322266	0	-13.36	0.0386961	0	-12.06	-0.0292969	0
-13.16	0.038208	0	-13.26	0.0244141	0	-13.26	0.03479	0	-11.96	-0.0292969	0
-13.06	0.0352784	0	-13.16	0.0341797	0	-13.16	0.0318604	0	-11.86	-0.0332031	0
-12.96	0.0352781	0	-13.06	0.0292969	0	-13.06	0.0426021	0	-11.76	-0.0439453	0
-12.86	0.0303957	0	-12.96	0.0273438	0	-12.96	0.0318604	0	-11.66	-0.0429688	0
-12.76	0.0255127	0	-12.86	0.0136719	0	-12.86	0.0367432	0	-11.56	-0.0429688	0
-12.66	0.0255127	0	-12.76	0.0234375	0	-12.76	0.0465088	0	-11.46	-0.046875	0
-12.56	0.0274659	0	-12.66	0.0322266	0	-12.66	0.0367432	0	-11.36	-0.0449219	0
-12.46	0.0411377	0	-12.56	0.0205078	0	-12.56	0.0426025	0	-11.26	-0.0449219	0
-12.36	0.0352783	0	-12.46	0.0253906	0	-12.46	0.0367432	0	-11.16	-0.0449219	0
-12.26	0.0352783	0	-12.36	0.0253908	0	-12.36	0.0318604	0	-11.06	-0.0449214	0
-12.16	0.0352783	0	-12.26	0.0195313	0	-12.26	0.0318604	0	-10.96	-0.0332031	0
-12.06	0.0303955	0	-12.16	0.00976563	0	-12.16	0.0318604	0	-10.86	-0.0332031	0
-11.96	0.0372314	0	-12.06	0.0166016	0	-12.06	0.0465088	0	-10.76	-0.0332029	0
-11.86	0.0401611	0	-11.96	0.0263672	0	-11.96	0.0465088	0	-10.66	-0.0283203	0
-11.76	0.0421144	0	-11.86	0.0234374	0	-11.86	0.0377196	0	-10.56	-0.0253906	0
-11.66	0.0391846	0	-11.76	0.0195313	0	-11.76	0.0295411	0	-10.46	-0.03125	0
-11.56	0.0303958	0	-11.66	0.0195313	0	-11.66	0.0289307	0	-10.36	-0.0195313	0
-11.46	0.0352781	0	-11.56	0.0195313	0	-11.56	0.0191649	0	-10.26	-0.0156248	0
-11.36	0.0255131	0	-11.46	0.0078125	0	-11.46	0.0162354	0	-10.16	-0.0214844	0
-11.26	0.0255127	0	-11.36	0.0136717	0	-11.36	0.0260009	0	-10.06	-0.0214844	0
-11.16	0.0255127	0	-11.26	0.00390625	0	-11.26	0.0230713	0	-9.96	-0.0146484	0
-11.06	0.0255127	0	-11.16	0.00390625	0	-11.16	0.0308838	0	-9.86	-0.0214844	0
-10.96	0.0264893	0	-11.06	0.00585938	0	-11.06	0.0357663	0	-9.76	-0.0214844	0
-10.86	0.0206299	0	-10.96	0.00341797	0	-10.96	0.0162354	0	-9.66	-0.0214844	0
-10.76	0.0206299	0	-10.86	0.00585949	0	-10.86	0.0240479	0	-9.56	-0.0214844	0
-10.66	0.0206299	0	-10.76	0.00878906	0	-10.76	0.00646973	0	-9.46	-0.0214844	0
-10.56	0.0225829	0	-10.66	0.00878906	0	-10.66	0.00842285	0	-9.36	-0.0214844	0
-10.46	0.0294189	0	-10.56	0.0107422	0	-10.56	0.014282	0	-9.26	-0.0283199	0
-10.36	0.0313721	0	-10.46	0.015625	0	-10.46	0.00842285	0	-9.16	0.00195313	0
-10.26	0.0255127	0	-10.36	0.0146484	0	-10.36	0.0172118	0	-9.06	0.00585938	0
-10.16	0.0255127	0	-10.26	0.00878906	0	-10.26	0.00842303	0	-8.96	0.0117188	0
-10.06	0.0235595	0	-10.16	0.00488281	0	-10.16	0.0133057	0	-8.86	0	0
-9.96	0.0206298	0	-10.06	0.0078125	0	-10.06	0.00353996	0	-8.76	2.98023e-07	0
-9.86	0.0118415	0	-9.96	0.0136719	0	-9.96	0.00744629	0	-8.66	0.00390625	0
-9.76	0.0098877	0	-9.86	0.013672	0	-9.86	0.000610456	0	-8.56	-0.00195313	0
-9.66	0.00793457	0	-9.76	0.0175781	0	-9.76	-0.00109863	0	-8.46	-0.00195313	0
-9.56	0.00500499	0	-9.66	0.0136719	0	-9.66	-0.00817871	0	-8.36	-0.00195313	0
-9.46	0.00500507	0	-9.56	0.00195313	0	-9.56	0.00158674	0	-8.26	0.00976563	0
-9.36	0.00988732	0	-9.46	0.00195313	0	-9.46	-0.0130615	0	-8.16	0.0136719	0
-9.26	-0.0123291	0	-9.36	0.0117187	0	-9.36	-0.0120851	0	-8.06	0.0234377	0
-9.16	-0.00671387	0	-9.26	-0.0107422	0	-9.26	-0.0111084	0	-7.96	0.0292969	0
-9.06	-0.00671424	0	-9.16	0.00292969	0	-9.16	-0.0218506	0	-7.86	0.0175781	0
-8.96	0.00305176	0	-9.06	-0.00292969	0	-9.06	-0.0286865	0	-7.76	0.0214847	0
-8.86	-0.000854492	0	-8.96	-0.000976563	0	-8.96	-0.0228271	0	-7.66	0.03125	0
-8.76	-0.00671387	0	-8.86	-0.00488281	0	-8.86	-0.0267334	0	-7.56	0.0566409	0
-8.66	-0.00439453	0	-8.76	-0.000976563	0	-8.76	-0.0325927	0	-7.46	0.0683594	0
-8.56	0.00500453	0	-8.66	0.00732422	0	-8.66	-0.0302734	0	-7.36	0.0820313	0
-8.46	-0.000854492	0	-8.56	0.00683594	0	-8.56	-0.0384521	0	-7.26	0.083985	0
-8.36	-0.00476082	0	-8.46	0.0126953	0	-8.46	-0.0384521	0	-7.16	0.104492	0
-8.26	-0.0125733	0	-8.36	0.0195311	0	-8.36	-0.0491944	0	-7.06	0.112305	0
-8.16	-0.0135498	0	-8.26	0.00976563	0	-8.26	-0.0579833	0	-6.96	0.121094	0
-8.06	-0.00634772	0	-8.16	0.0117188	0	-8.16	-0.0560303	0	-6.86	0.115234	0
-7.96	-0.00476063	0	-8.06	0.012207	0	-8.06	-0.0570071	0	-6.76	0.108397	0
-7.86	-0.0145262	0	-7.96	0.0244141	0	-7.96	-0.0648193	0	-6.66	0.104492	0
-7.76	-0.00769036	0	-7.86	0.0302735	0	-7.86	-0.0726318	0	-6.56	0.114256	0
-7.66	-0.00280762	0	-7.76	0.03125	0	-7.76	-0.0784912	0	-6.46	0.118164	0
-7.56	-0.0164792	0	-7.66	0.0341797	0	-7.66	-0.0784912	0	-6.36	0.0908203	0
-7.46	-0.026245	0	-7.56	0.0458984	0	-7.56	-0.0863032	0	-6.26	0.0791001	0
-7.36	-0.0744627	0	-7.46	0.0478516	0	-7.46	-0.0736084	0	-6.16	0.0537109	0
-7.26	-0.0727537	0	-7.36	0.0517581	0	-7.36	-0.0749509	0	-6.06	0.0478504	0
-7.16	-0.0682373	0	-7.26	0.0458984	0	-7.26	-0.102905	0	-5.96	0.0644531	0
-7.06	-0.0555422	0	-7.16	0.0444336	0	-7.16	-0.104858	0	-5.86	0.0791016	0
-6.96	-0.0520016	0	-7.06	0.0336914	0	-7.06	-0.0989981	0	-5.76	0.045896	0
-6.86	-0.046753	0	-6.96	0.0185547	0	-6.96	-0.083374	0	-5.66	0.00488281	0
-6.76	-0.0574946	0	-6.86	0.0463863	0	-6.86	-0.0648181	0	-5.56	-0.0156264	0
-6.66	-0.0740967	0	-6.76	0.0600586	0	-6.76	-0.0687246	0	-5.46	-0.0175781	0
-6.56	-0.0701914	0	-6.66	0.0463867	0	-6.66	-0.0859375	0	-5.36	-0.0126953	0
-6.46	-0.0740959	0	-6.56	0.0200195	0	-6.56	-0.100585	0	-5.26	-0.0351569	0
-6.36	-0.0526136	0	-6.46	-0.015625	0	-6.46	-0.108521	0	-5.16	-0.0332031	0
-6.26	-0.0389397	0	-6.36	-0.0410158	0	-6.36	-0.0892309	0	-5.06	-0.00976592	0
-6.16	-0.0233154	0	-6.26	-0.0444336	0	-6.26	-0.0611561	0	-4.96	-0.0078125	0
-6.06	-0.0184333	0	-6.16	-0.0410156	0	-6.16	-0.036499	0	-4.86	-0.0214844	0
-5.96	-0.0281975	0	-6.06	-0.0800781	0	-6.06	-0.0208705	0	-4.76	-0.0175775	0
-5.86	-0.0535902	0	-5.96	-0.104004	0	-5.96	-0.0247803	0	-4.66	-0.0078125	0
-5.76	-0.0291742	0	-5.86	-0.114745	0	-5.86	0.0162393	0	-4.56	-0.0156246	0
-5.66	-0.0145264	0	-5.76	-0.0827637	0	-5.76	0.0760506	0	-4.46	-0.0214844	0
-5.56	0.0206276	0	-5.66	-0.112305	0	-5.66	0.0611572	0	-4.36	-0.0175781	0
-5.46	0.0147709	0	-5.56	-0.100586	0	-5.56	0.0855725	0	-4.26	-0.00390676	0
-5.36	0.0255119	0	-5.46	-0.125977	0	-5.46	0.0806885	0	-4.16	-0.015625	0
-5.26	-0.0399168	0	-5.36	-0.144044	0	-5.36	0.0445558	0	-4.06	-0.0175779	0
-5.16	-0.0526123	0	-5.26	-0.203125	0	-5.26	0.012329	0	-3.96	-0.0117188	0
-5.06	-0.0545648	0	-5.16	-0.22168	0	-5.16	0.0201416	0	-3.86	0.0078125	0
-4.96	-0.0457762	0	-5.06	-0.210938	0	-5.06	0.0133063	0	-3.76	0.00390622	0
-4.86	-0.0428468	0	-4.96	-0.208008	0	-4.96	0.03125	0	-3.66	0.000976563	0
-4.76	-0.0438229	0	-4.86	-0.208007	0	-4.86	0.0435792	0	-3.56	-0.0136721	0
-4.66	-0.0327148	0	-4.76	-0.189941	0	-4.76	0.0240479	0	-3.46	-0.0292969	0
-4.56	-0.0236818	0	-4.66	-0.185547	0	-4.66	0.045166	0	-3.36	-0.00390625	0
-4.46	-0.0389405	0	-4.56	-0.206055	0	-4.56	0.0435786	0	-3.26	0.000977308	0
-4.36	-0.0262451	0	-4.46	-0.205566	0	-4.46	0.0247803	0	-3.16	0.0195313	0
-4.26	-0.0360109	0	-4.36	-0.207031	0	-4.36	0.0311268	0	-3.06	0.0273431	0
-4.16	-0.0535889	0	-4.26	-0.227539	0	-4.26	0.0328372	0	-2.96	0.0234375	0
-4.06	-0.0457755	0	-4.16	-0.212891	0	-4.16	0.0367432	0	-2.86	0.0214844	0
-3.96	-0.0614011	0	-4.06	-0.213867	0	-4.06	0.0324703	0	-2.76	0.0263672	0
-3.86	-0.0584716	0	-3.96	-0.235352	0	-3.96	0.0172119	0	-2.66	0.0537109	0
-3.76	-0.0350341	0	-3.86	-0.257812	0	-3.86	-0.0120848	0	-2.56	0.0781258	0
-3.66	-0.0223389	0	-3.76	-0.251465	0	-3.76	-0.0195309	0	-2.46	-0.0522461	0
-3.56	-0.0242922	0	-3.66	-0.257324	0	-3.66	-0.0380859	0	-2.36	-0.218262	0
-3.46	-0.0291748	0	-3.56	-0.256348	0	-3.56	-0.0296627	0	-2.26	-0.0795785	0
-3.36	-0.00671411	0	-3.46	-0.27832	0	-3.46	-0.0257568	0	-2.16	0.0620117	0
-3.26	0.00793457	0	-3.36	-0.270018	0	-3.36	-0.0150146	0	-2.06	0.114748	0
-3.16	0.0186768	0	-3.26	-0.275879	0	-3.26	-0.0156244	0	-1.96	0.0107422	0
-3.06	0.00500557	0	-3.16	-0.277344	0	-3.16	-0.00134277	0	-1.86	0.0136719	0
-2.96	0.0125743	0	-3.06	-0.283203	0	-3.06	-0.0176995	0	-1.76	0.0429735	0
-2.86	0.145018	0	-2.96	-0.293457	0	-2.96	-0.0338135	0	-1.66	0.0615234	0
-2.76	0.239379	0	-2.86	-0.301269	0	-2.86	-0.0264885	0	-1.56	0.159182	0
-2.66	0.213989	0	-2.76	-0.339844	0	-2.76	-0.140629	0	-1.46	0.421875	0
-2.56	0.125125	0	-2.66	-0.312988	0	-2.66	0.0906982	0	-1.36	0.513672	0
-2.46	0.0895972	0	-2.56	-0.359375	0	-2.56	0.269882	0	-1.26	0.220209	0
-2.36	-0.0500459	0	-2.46	-0.304443	0	-2.46	-0.0118408	0	-1.16	0.0195313	0
-2.26	-0.152223	0	-2.36	0.0227258	0	-2.36	-0.061891	0	-1.06	-0.101071	0
-2.16	-0.170776	0	-2.26	-0.0439453	0	-2.26	-0.0257565	0	-0.959999	-0.00976563	0
-2.06	-0.0623783	0	-2.16	-0.100342	0	-2.16	-0.0257568	0	-0.860001	-0.0175781	0
-1.96	-0.0582266	0	-2.06	-0.117676	0	-2.06	-0.0439419	0	-0.759998	0.0214878	0
-1.86	-0.123169	0	-1.96	-0.248047	0	-1.96	0.0148926	0	-0.66	0.0297852	0
-1.76	-0.105347	0	-1.86	-0.243651	0	-1.86	0.0302754	0	-0.559998	0.0849679	0
-1.66	-0.115723	0	-1.76	-0.282227	0	-1.76	0.0404023	0	-0.459999	0.109863	0
-1.56	-0.0594521	0	-1.66	-0.284424	0	-1.66	0.0386963	0	-0.360001	0.239746	0
-1.46	0.283207	0	-1.56	-0.309326	0	-1.56	-0.337253	0	-0.259998	0.163595	0
-1.36	0.105221	0	-1.46	-0.324463	0	-1.46	-0.0330811	0	-0.16	0.379395	0
-1.26	-0.169681	0	-1.36	-0.359889	0	-1.36	0.0524856	0	-0.0599976	1.40623	0
-1.16	-0.182739	0	-1.26	-0.366943	0	-1.26	0.0290505	0	0.0400009	0.524414	3.055
-1.06	-0.0831266	0	-1.16	-0.376709	0	-1.16	0.0234375	0	0.139999	0.0668945	3.06608
-0.959999	0.0477285	0	-1.06	-0.319336	0	-1.06	0.0716558	0	0.240002	-0.105004	3.07717
-0.860001	0.0511494	0	-0.959999	-0.336182	0	-0.959999	0.104126	0	0.34	-0.0429688	3.08824
-0.759998	0.0948485	0	-0.859997	-0.371089	0	-0.859997	0.103883	0	0.440002	0.050762	3.09932
-0.66	0.114136	0	-0.759998	-0.312744	0	-0.759998	0.0969233	0	0.540001	0.266602	3.1104
-0.560001	0.0677495	0	-0.66	-0.307617	0	-0.66	0.0812988	0	0.639999	0.123535	3.12147
-0.459999	-0.0521244	0	-0.559998	-0.350342	0	-0.559998	0.242053	0	0.740002	0.471185	3.13254
-0.360001	0.128054	0	-0.459999	0.060791	0	-0.459999	0.0349121	0	0.84	0.703125	3.1436
-0.259998	0.167612	0	-0.359997	-0.0954108	0	-0.359997	0.0548234	0	0.940002	0.753899	3.15467
-0.16	0.386353	0	-0.259998	0.00732422	0	-0.259998	-0.013265	0	1.04	0.953125	3.16573
-0.0600014	-2.01052	0	-0.16	-0.22998	0	-0.16	-1.4707	0	1.14	1.10449	3.17679
0.0400009	0.466716	2.527	-0.0599976	-0.740479	0	-0.0599976	1.13591	0	1.24	1.17236	3.18785
0.139999	-1.97456	2.53959	0.0400009	-0.600098	0.5489	0.0400009	-2.62939	3.382	1.34	1.2373	3.1989
0.240002	-2.2328	2.55217	0.140003	-0.403609	0.555201	0.140003	-2.0215	3.38719	1.44	1.27392	3.20996
0.34	-1.94421	2.56475	0.240002	-0.530518	0.561501	0.240002	-1.34279	3.39239	1.54	1.42285	3.22101
0.439999	-1.34619	2.57733	0.34	-0.620605	0.567799	0.34	-1.08508	3.39758	1.64	1.51025	3.23205
0.540001	-0.919685	2.58991	0.440002	-0.196533	0.574097	0.440002	-0.455102	3.40277	1.74	1.51514	3.2431
0.639999	-0.523919	2.60248	0.540001	-0.319824	0.580392	0.540001	-0.11792	3.40796	1.84	1.56104	3.25414
0.740002	0.197873	2.61505	0.640003	-0.0307828	0.586687	0.640003	0.492052	3.41315	1.94	1.57373	3.26518
0.84	0.263062	2.62762	0.740002	0.18457	0.59298	0.740002	0.573115	3.41834	2.04	1.58154	3.27622
0.939999	0.606204	2.64018	0.84	0.166504	0.599272	0.84	0.857788	3.42353	2.14	1.63428	3.28725
1.04	0.800899	2.65275	0.940002	0.213867	0.605563	0.940002	1.17688	3.42871	2.24	1.65381	3.29829
1.14	0.969365	2.66531	1.04	0.278809	0.611853	1.04	1.354	3.4339	2.34	1.6665	3.30932
1.24	1.05517	2.67786	1.14	0.265129	0.618141	1.14	1.4447	3.43908	2.44	1.70068	3.32035
1.34	1.18213	2.69042	1.24	0.234375	0.624428	1.24	1.59167	3.44426	2.54	1.74561	3.33137
1.44	1.21594	2.70297	1.34	0.26123	0.630714	1.34	1.51294	3.44945	2.64	1.76221	3.34239
1.54	1.25476	2.71552	1.44	0.276367	0.636998	1.44	1.55371	3.45463	2.74	1.82275	3.35342
1.64	1.32044	2.72807	1.54	0.226563	0.643282	1.54	1.55981	3.45981	2.84	1.84912	3.36443
1.74	1.37488	2.74061	1.64	0.28906	0.649564	1.64	1.60083	3.46499	2.94	1.87158	3.37545
1.84	1.43152	2.75315	1.74	0.325195	0.655844	1.74	1.6803	3.47016	3.04	1.90674	3.38646
1.94	1.47498	2.76569	1.84	0.381348	0.662123	1.84	1.72485	3.47534	3.14	1.91357	3.39747
2.04	1.57312	2.77823	1.94	0.379883	0.668402	1.94	1.75745	3.48052	3.24	1.9458	3.40848
2.14	1.58716	2.79076	2.04	0.382324	0.674678	2.04	1.828	3.48569	3.34	1.96924	3.41949
2.24	1.58643	2.80329	2.14	0.38574	0.680954	2.14	1.83008	3.49087	3.44	2.00244	3.43049
2.34	1.60889	2.81582	2.24	0.393555	0.687228	2.24	1.86938	3.49604	3.54	2.02588	3.44149
2.44	1.62903	2.82835	2.34	0.404297	0.693501	2.34	1.90552	3.50121	3.64	2.02832	3.45249
2.54	1.64307	2.84087	2.44	0.39502	0.699773	2.44	1.93445	3.50638	3.74	2.04736	3.46349
2.64	1.6626	2.85339	2.54	0.364258	0.706043	2.54	1.95215	3.51155	3.84	2.07666	3.47448
2.74	1.67273	2.86591	2.64	0.379393	0.712313	2.64	2.01099	3.51672	3.94	2.11377	3.48548
2.84	1.71008	2.87842	2.74	0.397461	0.718581	2.74	2.04065	3.52189	4.04	2.13965	3.49646
2.94	1.71729	2.89094	2.84	0.382813	0.724847	2.84	2.06238	3.52705	4.14	2.16455	3.50745
3.04	1.7323	2.90345	2.94	0.385742	0.731113	2.94	2.05457	3.53222	4.24	2.21387	3.51844
3.14	1.76672	2.91595	3.04	0.375977	0.737377	3.04	2.08203	3.53738	4.34	2.23877	3.52942
3.24	1.78369	2.92846	3.14	0.354491	0.74364	3.14	2.11218	3.54255	4.44	2.29395	3.5404
3.34	1.78503	2.94096	3.24	0.351074	0.749901	3.24	2.13928	3.54771	4.54	2.34131	3.55137
3.44	1.78662	2.95346	3.34	0.365234	0.756162	3.34	2.14929	3.55287	4.64	2.35449	3.56235
3.54	1.797	2.96596	3.44	0.375977	0.762421	3.44	2.16663	3.55803	4.74	2.36963	3.57332
3.64	1.80579	2.97845	3.54	0.391602	0.768678	3.54	2.18091	3.56319	4.84	2.39746	3.58429
3.74	1.82605	2.99095	3.64	0.39502	0.774935	3.64	2.20215	3.56835	4.94	2.43848	3.59526
3.84	1.85596	3.00343	3.74	0.404297	0.78119	3.74	2.22644	3.57351	5.04	2.4751	3.60622
3.94	1.85144	3.01592	3.84	0.415039	0.787444	3.84	2.24084	3.57867	5.14	2.5127	3.61719
4.04	1.87317	3.0284	3.94	0.410156	0.793697	3.94	2.2561	3.58382	5.24	2.54004	3.62815
4.14	1.89697	3.04089	4.04	0.428711	0.799948	4.04	2.28088	3.58898	5.34	2.55713	3.6391
4.24	1.90906	3.05336	4.14	0.416015	0.806199	4.14	2.30945	3.59413	5.44	2.58496	3.65006
4.34	1.93469	3.06584	4.24	0.400391	0.812448	4.24	2.3385	3.59928	5.54	2.58447	3.66101
4.44	1.92493	3.07831	4.34	0.399414	0.818695	4.34	2.35413	3.60443	5.64	2.60254	3.67196
4.54	1.94519	3.09079	4.44	0.387695	0.824942	4.44	2.38074	3.60958	5.74	2.6416	3.68291
4.64	1.9679	3.10325	4.54	0.376953	0.831187	4.54	2.38379	3.61473	5.84	2.65674	3.69386
4.74	1.97095	3.11572	4.64	0.378906	0.837431	4.64	2.39832	3.61988	5.94	2.66699	3.7048
4.84	2.00793	3.12818	4.74	0.397949	0.843673	4.74	2.41565	3.62503	6.04	2.66846	3.71574
4.94	2.04089	3.14064	4.84	0.392578	0.849915	4.84	2.4198	3.63018	6.14	2.66113	3.72668
5.04	2.0675	3.1531	4.94	0.410156	0.856155	4.94	2.42542	3.63532	6.24	2.68848	3.73761
5.14	2.08716	3.16556	5.04	0.423828	0.862393	5.04	2.43933	3.64047	6.34	2.70166	3.74855
5.24	2.11438	3.17801	5.14	0.429688	0.868631	5.14	2.45862	3.64561	6.44	2.71582	3.75948
5.34	2.13562	3.19046	5.24	0.438477	0.874867	5.24	2.48462	3.65075	6.54	2.74121	3.77041
5.44	2.16126	3.2029	5.34	0.463867	0.881102	5.34	2.51331	3.65589	6.64	2.74902	3.78133
5.54	2.18054	3.21535	5.44	0.469727	0.887336	5.44	2.53015	3.66103	6.74	2.76855	3.79226
5.64	2.20813	3.22779	5.54	0.480469	0.893569	5.54	2.55432	3.66617	6.84	2.77002	3.80318
5.74	2.21436	3.24023	5.64	0.494141	0.8998	5.64	2.58874	3.67131	6.94	2.78223	3.8141
5.84	2.24109	3.25267	5.74	0.514648	0.90603	5.74	2.60217	3.67645	7.04	2.79395	3.82502
5.94	2.25598	3.2651	5.84	0.514648	0.912259	5.84	2.61548	3.68159	7.14	2.80566	3.83593
6.04	2.27661	3.27753	5.94	0.536133	0.918486	5.94	2.64355	3.68672	7.24	2.80908	3.84684
6.14	2.30872	3.28996	6.04	0.533203	0.924712	6.04	2.67273	3.69186	7.34	2.80176	3.85775
6.24	2.328	3.30239	6.14	0.56543	0.930937	6.14	2.6803	3.69699	7.44	2.8291	3.86866
6.34	2.35461	3.31481	6.24	0.578613	0.937161	6.24	2.71057	3.70212	7.54	2.85254	3.87956
6.44	2.37292	3.32723	6.34	0.582031	0.943383	6.34	2.73816	3.70725	7.64	2.86816	3.89047
6.54	2.39075	3.33965	6.44	0.586914	0.949605	6.44	2.73889	3.71238	7.74	2.88379	3.90137
6.64	2.41101	3.35207	6.54	0.585938	0.955824	6.54	2.74414	3.71751	7.84	2.8916	3.91226
6.74	2.43799	3.36448	6.64	0.605469	0.962043	6.64	2.75281	3.72264	7.94	2.93066	3.92316
6.84	2.45203	3.37689	6.74	0.607422	0.96826	6.74	2.77405	3.72777	8.04	2.94971	3.93405
6.94	2.48157	3.3893	6.84	0.59375	0.974476	6.84	2.77795	3.73289	8.14	2.97656	3.94494
7.04	2.50244	3.40171	6.94	0.599609	0.980691	6.94	2.78308	3.73802	8.24	2.99219	3.95583
7.14	2.51257	3.41411	7.04	0.604492	0.986905	7.04	2.81409	3.74314	8.34	3.04785	3.96671
7.24	2.53625	3.42651	7.14	0.604492	0.993117	7.14	2.81995	3.74827	8.44	3.05762	3.9776
7.34	2.56628	3.43891	7.24	0.611328	0.999328	7.24	2.82898	3.75339	8.54	3.08301	3.98848
7.44	2.57922	3.4513	7.34	0.608398	1.00554	7.34	2.86682	3.75851	8.64	3.11621	3.99936
7.54	2.59485	3.4637	7.44	0.625977	1.01175	7.44	2.88184	3.76363	8.74	3.11816	4.01023
7.64	2.62976	3.47609	7.54	0.631836	1.01795	7.54	2.89807	3.76875	8.84	3.13184	4.02111
7.74	2.64954	3.48847	7.64	0.637695	1.02416	7.64	2.92371	3.77387	8.94	3.15918	4.03198
7.84	2.65906	3.50086	7.74	0.65332	1.03037	7.74	2.93616	3.77899	9.04	3.15723	4.04285
7.94	2.68542	3.51324	7.84	0.650391	1.03657	7.84	2.96155	3.7841	9.14	3.16699	4.05371
8.04	2.70203	3.52562	7.94	0.648438	1.04277	7.94	2.98328	3.78922	9.24	3.19238	4.06457
8.14	2.72766	3.538	8.04	0.648438	1.04897	8.04	3.01038	3.79433	9.34	3.21192	4.07544
8.24	2.7489	3.55037	8.14	0.644531	1.05517	8.14	3.02734	3.79945	9.44	3.23145	4.0863
8.34	2.7677	3.56274	8.24	0.641602	1.06137	8.24	3.05396	3.80456	9.54	3.2334	4.09715
8.44	2.78918	3.57511	8.34	0.660156	1.06757	8.34	3.09045	3.80967	9.64	3.25684	4.10801
8.54	2.80945	3.58748	8.44	0.669922	1.07376	8.44	3.12659	3.81478	9.74	3.2583	4.11886
8.64	2.8302	3.59984	8.54	0.669922	1.07996	8.54	3.14612	3.81989	9.84	3.27441	4.12971
8.74	2.8446	3.61221	8.64	0.672852	1.08615	8.64	3.16394	3.825	9.94	3.28516	4.14056
8.84	2.88037	3.62456	8.74	0.667969	1.09234	8.74	3.17639	3.8301	10.04	3.30762	4.1514
8.94	2.90515	3.63692	8.84	0.660156	1.09853	8.84	3.19006	3.83521	10.14	3.31738	4.16224
9.04	2.91321	3.64927	8.94	0.663086	1.10472	8.94	3.18091	3.84032	10.24	3.33887	4.17308
9.14	2.94543	3.66163	9.04	0.673828	1.11091	9.04	3.20374	3.84542	10.34	3.35059	4.18392
9.24	2.95789	3.67397	9.14	0.674805	1.1171	9.14	3.21545	3.85052	10.44	3.35449	4.19476
9.34	2.97217	3.68632	9.24	0.672852	1.12329	9.24	3.22131	3.85563	10.54	3.37207	4.20559
9.44	2.99792	3.69866	9.34	0.681641	1.12947	9.34	3.23816	3.86073	10.64	3.40918	4.21642
9.54	3.02063	3.711	9.44	0.702148	1.13565	9.44	3.24963	3.86583	10.74	3.43652	4.22725
9.64	3.05261	3.72334	9.54	0.706055	1.14184	9.54	3.27698	3.87093	10.84	3.45801	4.23807
9.74	3.0675	3.73568	9.64	0.714844	1.14802	9.64	3.27917	3.87602	10.94	3.49414	4.2489
9.84	3.08972	3.74801	9.74	0.719727	1.1542	9.74	3.29065	3.88112	11.04	3.5166	4.25972
9.94	3.11633	3.76034	9.84	0.727539	1.16038	9.84	3.30469	3.88622	11.14	3.53027	4.27053
10.04	3.12683	3.77267	9.94	0.740234	1.16655	9.94	3.33459	3.89131	11.24	3.56152	4.28135
10.14	3.15247	3.785	10.04	0.755859	1.17273	10.04	3.33191	3.89641	11.34	3.57715	4.29216
10.24	3.17859	3.79732	10.14	0.765625	1.1789	10.14	3.32971	3.9015	11.44	3.59961	4.30298
10.34	3.19092	3.80964	10.24	0.768555	1.18508	10.24	3.34045	3.90659	11.54	3.63574	4.31378
10.44	3.20422	3.82195	10.34	0.773438	1.19125	10.34	3.35022	3.91168	11.64	3.65723	4.32459
10.54	3.21021	3.83427	10.44	0.791016	1.19742	10.44	3.36853	3.91677	11.74	3.65918	4.33539
10.64	3.22961	3.84658	10.54	0.803711	1.20359	10.54	3.38562	3.92186	11.84	3.65332	4.3462
10.74	3.24988	3.85889	10.64	0.807617	1.20976	10.64	3.39514	3.92695	11.94	3.68262	4.357
10.84	3.27454	3.8712	10.74	0.826172	1.21593	10.74	3.41272	3.93204	12.04	3.68652	4.36779
10.94	3.29773	3.8835	10.84	0.825195	1.22209	10.84	3.42444	3.93713	12.14	3.72363	4.37859
11.04	3.32532	3.89581	10.94	0.839844	1.22826	10.94	3.44006	3.94221	12.24	3.74121	4.38938
11.14	3.33899	3.90811	11.04	0.849609	1.23442	11.04	3.45984	3.9473	12.34	3.75	4.40017
11.24	3.35535	3.9204	11.14	0.869141	1.24058	11.14	3.45764	3.95238	12.44	3.7627	4.41096
11.34	3.38977	3.9327	11.24	0.881836	1.24674	11.24	3.47815	3.95746	12.54	3.77637	4.42174
11.44	3.40613	3.94499	11.34	0.900391	1.2529	11.34	3.50195	3.96254	12.64	3.80957	4.43252
11.54	3.43213	3.95728	11.44	0.898438	1.25906	11.44	3.4989	3.96762	12.74	3.81348	4.44331
11.64	3.46216	3.96956	11.54	0.913086	1.26522	11.54	3.50256	3.9727	12.84	3.85938	4.45408
11.74	3.48743	3.98185	11.64	0.915039	1.27138	11.64	3.50452	3.97778	12.94	3.8916	4.46486
11.84	3.50671	3.99413	11.74	0.924804	1.27753	11.74	3.52405	3.98286	13.04	3.91113	4.47563
11.94	3.5343	4.00641	11.84	0.927735	1.28368	11.84	3.52893	3.98793	13.14	3.92676	4.4864
12.04	3.53528	4.01868	11.94	0.939453	1.28984	11.94	3.52893	3.99301	13.24	3.94336	4.49717
12.14	3.54675	4.03096	12.04	0.950195	1.29599	12.04	3.53503	3.99808	13.34	3.99316	4.50794
12.24	3.56458	4.04323	12.14	0.958008	1.30214	12.14	3.55432	4.00316	13.44	4.03027	4.5187
12.34	3.59558	4.0555	12.24	0.975586	1.30828	12.24	3.55957	4.00823	13.54	4.05078	4.52946
12.44	3.6134	4.06776	12.34	0.995117	1.31443	12.34	3.56018	4.0133	13.64	4.06348	4.54022
12.54	3.62683	4.08003	12.44	0.999023	1.32058	12.44	3.5918	4.01837	13.74	4.10449	4.55098
12.64	3.65149	4.09229	12.54	1.01465	1.32672	12.54	3.60706	4.02344	13.84	4.13086	4.56173
12.74	3.66492	4.10455	12.64	1.0166	1.33287	12.64	3.61877	4.02851	13.94	4.13574	4.57248
12.84	3.68372	4.1168	12.74	1.02539	1.33901	12.74	3.63342	4.03357	14.04	4.1377	4.58323
12.94	3.70398	4.12905	12.84	1.03418	1.34515	12.84	3.65295	4.03864	14.14	4.12988	4.59398
13.04	3.7345	4.1413	12.94	1.06934	1.35129	12.94	3.66565	4.04371	14.24	4.15039	4.60473
13.14	3.74854	4.15355	13.04	1.08887	1.35743	13.04	3.68652	4.04877	14.34	4.15527	4.61547
13.24	3.77332	4.1658	13.14	1.09961	1.36357	13.14	3.69519	4.05383	14.44	4.12891	4.62621
13.34	3.78723	4.17804	13.24	1.10156	1.3697	13.24	3.70471	4.0589	14.54	4.13574	4.63695
13.44	3.80554	4.19028	13.34	1.1084	1.37584	13.34	3.72327	4.06396	14.64	4.14746	4.64768
13.54	3.82629	4.20252	13.44	1.11621	1.38197	13.44	3.73401	4.06902	14.74	4.16016	4.65841
13.64	3.84009	4.21475	13.54	1.11621	1.3881	13.54	3.74573	4.07408	14.84	4.14941	4.66914
13.74	3.8595	4.22699	13.64	1.13965	1.39423	13.64	3.7594	4.07914	14.94	4.16504	4.67987
13.84	3.87122	4.23922	13.74	1.15527	1.40036	13.74	3.77014	4.08419	15.04	4.16602	4.6906
13.94	3.88757	4.25144	13.84	1.16113	1.40649	13.84	3.78125	4.08925	15.14	4.20605	4.70132
14.04	3.91223	4.26367	13.94	1.16504	1.41262	13.94	3.79944	4.0943	15.24	4.25	4.71204
14.14	3.93933	4.27589	14.04	1.17871	1.41875	14.04	3.80664	4.09936	15.34	4.28809	4.72276
14.24	3.95947	4.28811	14.14	1.18457	1.42487	14.14	3.82483	4.10441	15.44	4.31934	4.73348
14.34	3.95886	4.30033	14.24	1.20117	1.43099	14.24	3.84631	4.10946	15.54	4.34277	4.74419
14.44	3.9552	4.31254	14.34	1.20166	1.43712	14.34	3.85608	4.11452	15.64	4.34082	4.7549
14.54	3.98059	4.32475	14.44	1.20801	1.44324	14.44	3.86389	4.11957	15.74	4.35156	4.76561
14.64	4.00769	4.33696	14.54	1.20996	1.44936	14.54	3.88538	4.12462	15.84	4.35645	4.77632
14.74	4.02454	4.34917	14.64	1.21973	1.45548	14.64	3.88928	4.12966	15.94	4.37988	4.78702
14.84	4.04089	4.36138	14.74	1.22949	1.46159	14.74	3.89514	4.13471	16.04	4.37207	4.79773
14.94	4.05188	4.37358	14.84	1.25391	1.46771	14.84	3.89551	4.13976	16.14	4.39453	4.80843
15.04	4.07434	4.38578	14.94	1.25098	1.47383	14.94	3.91956	4.1448	16.24	4.39746	4.81912
15.14	4.09753	4.39797	15.04	1.25781	1.47994	15.04	3.94495	4.14985	16.34	4.41309	4.82982
15.24	4.11572	4.41017	15.14	1.27148	1.48605	15.14	3.95276	4.15489	16.44	4.42773	4.84051
15.34	4.12878	4.42236	15.24	1.2793	1.49216	15.24	3.95569	4.15993	16.54	4.44043	4.8512
15.44	4.15833	4.43455	15.34	1.29492	1.49827	15.34	3.97717	4.16498	16.64	4.44629	4.86189
15.54	4.17432	4.44673	15.44	1.29688	1.50438	15.44	3.97913	4.17002	16.74	4.4668	4.87257
15.64	4.18445	4.45892	15.54	1.30859	1.51049	15.54	3.97949	4.17506	16.84	4.50391	4.88326
15.74	4.1925	4.4711	15.64	1.31934	1.5166	15.64	3.97815	4.18009	16.94	4.52637	4.89394
15.84	4.2157	4.48328	15.74	1.32422	1.5227	15.74	3.98694	4.18513	17.04	4.57031	4.90462
15.94	4.23938	4.49545	15.84	1.33301	1.5288	15.84	4.00061	4.19017	17.14	4.57129	4.91529
16.04	4.25891	4.50763	15.94	1.34668	1.53491	15.94	4.01367	4.1952	17.24	4.58496	4.92597
16.14	4.27917	4.5198	16.04	1.3584	1.54101	16.04	4.01135	4.20024	17.34	4.60156	4.93664
16.24	4.29309	4.53197	16.14	1.36914	1.54711	16.14	4.00842	4.20527	17.44	4.6123	4.94731
16.34	4.30676	4.54413	16.24	1.37695	1.55321	16.24	4.01038	4.2103	17.54	4.63086	4.95798
16.44	4.31824	4.5563	16.34	1.37305	1.55931	16.34	4.01819	4.21534	17.64	4.66113	4.96864
16.54	4.3429	4.56846	16.44	1.38672	1.5654	16.44	4.01526	4.22037	17.74	4.66504	4.9793
16.64	4.36902	4.58062	16.54	1.3877	1.5715	16.54	4.02209	4.2254	17.84	4.69922	4.98996
16.74	4.38	4.59277	16.64	1.38965	1.57759	16.64	4.02502	4.23043	17.94	4.71582	5.00062
16.84	4.4093	4.60493	16.74	1.40137	1.58368	16.74	4.02673	4.23545	18.04	4.74707	5.01127
16.94	4.41431	4.61708	16.84	1.40039	1.58978	16.84	4.03577	4.24048	18.14	4.75195	5.02193
17.04	4.4386	4.62922	16.94	1.40625	1.59587	16.94	4.04004	4.24551	18.24	4.74512	5.03258
17.14	4.44641	4.64137	17.04	1.40527	1.60196	17.04	4.04456	4.25053	18.34	4.75098	5.04323
17.24	4.44653	4.65351	17.14	1.42383	1.60804	17.14	4.0387	4.25555	18.44	4.77344	5.05387
17.34	4.46692	4.66565	17.24	1.44238	1.61413	17.24	4.04553	4.26058	18.54	4.77246	5.06451
17.44	4.47766	4.67779	17.34	1.4541	1.62021	17.34	4.06995	4.2656	18.64	4.76758	5.07515
17.54	4.49109	4.68993	17.44	1.45605	1.6263	17.44	4.08167	4.27062	18.74	4.79199	5.08579
17.64	4.50403	4.70206	17.54	1.4707	1.63238	17.54	4.0918	4.27564	18.84	4.79102	5.09643
17.74	4.51965	4.71419	17.64	1.47656	1.63846	17.64	4.10779	4.28066	18.94	4.82129	5.10706
17.84	4.5304	4.72632	17.74	1.49023	1.64454	17.74	4.10999	4.28568	19.04	4.83984	5.1177
17.94	4.55847	4.73844	17.84	1.49805	1.65062	17.84	4.11584	4.29069	19.14	4.8291	5.12832
18.04	4.57239	4.75057	17.94	1.49609	1.6567	17.94	4.11975	4.29571	19.24	4.86426	5.13895
18.14	4.59167	4.76269	18.04	1.51758	1.66278	18.04	4.1344	4.30072	19.34	4.89844	5.14958
18.24	4.61829	4.7748	18.14	1.51953	1.66885	18.14	4.13049	4.30574	19.44	4.91895	5.1602
18.34	4.63879	4.78692	18.24	1.52148	1.67493	18.24	4.14355	4.31075	19.54	4.92383	5.17082
18.44	4.66003	4.79903	18.34	1.53516	1.681	18.34	4.15564	4.31576	19.64	4.94824	5.18144
18.54	4.67041	4.81114	18.44	1.54883	1.68707	18.44	4.16956	4.32077	19.74	4.95605	5.19205
18.64	4.69055	4.82325	18.54	1.56055	1.69314	18.54	4.16858	4.32578	19.84	4.97266	5.20266
18.74	4.72058	4.83535	18.64	1.56445	1.69921	18.64	4.1803	4.33079	19.94	5.00293	5.21327
18.84	4.73682	4.84746	18.74	1.57129	1.70528	18.74	4.1875	4.3358	20.04	4.99805	5.22388
18.94	4.75305	4.85956	18.84	1.57227	1.71135	18.84	4.20374	4.34081	20.14	5.01465	5.23449
19.04	4.75305	4.87165	18.94	1.58008	1.71741	18.94	4.20544	4.34581	20.24	5.01074	5.24509
19.14	4.77136	4.88375	19.04	1.58398	1.72348	19.04	4.2135	4.35082	20.34	5.03711	5.25569
19.24	4.79309	4.89584	19.14	1.59375	1.72954	19.14	4.22717	4.35582	20.44	5.03809	5.26629
19.34	4.82141	4.90793	19.24	1.60742	1.7356	19.24	4.23499	4.36082	20.54	5.04297	5.27689
19.44	4.83875	4.92002	19.34	1.61719	1.74166	19.34	4.2467	4.36583	20.64	5.0498	5.28748
19.54	4.84387	4.9321	19.44	1.62646	1.74772	19.44	4.25134	4.37083	20.74	5.06934	5.29807
19.64	4.8634	4.94419	19.54	1.62793	1.75378	19.54	4.25159	4.37583	20.84	5.08203	5.30866
19.74	4.87708	4.95626	19.64	1.63281	1.75984	19.64	4.24902	4.38083	20.94	5.1123	5.31925
19.84	4.90027	4.96834	19.74	1.64551	1.76589	19.74	4.26038	4.38582	21.04	5.12695	5.32984
19.94	4.91907	4.98042	19.84	1.66309	1.77195	19.84	4.26306	4.39082	21.14	5.14746	5.34042
20.04	4.93762	4.99249	19.94	1.66699	1.778	19.94	4.276	4.39582	21.24	5.15723	5.351
20.14	4.95007	5.00456	20.04	1.68262	1.78405	20.04	4.29163	4.40081	21.34	5.16699	5.36158
20.24	4.97668	5.01662	20.14	1.69629	1.79011	20.14	4.29651	4.40581	21.44	5.17969	5.37215
20.34	4.99426	5.02869	20.24	1.69434	1.79616	20.24	4.30701	4.4108	21.54	5.19629	5.38272
20.44	5.0188	5.04075	20.34	1.7002	1.8022	20.34	4.32031	4.41579	21.64	5.20898	5.39329
20.54	5.04053	5.05281	20.44	1.70801	1.80825	20.44	4.33362	4.42078	21.74	5.22949	5.40386
20.64	5.07141	5.06487	20.54	1.71387	1.8143	20.54	4.32971	4.42577	21.84	5.26367	5.41443
20.74	5.08289	5.07692	20.64	1.71094	1.82034	20.64	4.34119	4.43076	21.94	5.28223	5.42499
20.84	5.10461	5.08897	20.74	1.72266	1.82639	20.74	4.34631	4.43575	22.04	5.28418	5.43555
20.94	5.11536	5.10102	20.84	1.73145	1.83243	20.84	4.35352	4.44074	22.14	5.29883	5.44611
21.04	5.13684	5.11307	20.94	1.74902	1.83847	20.94	4.37073	4.44573	22.24	5.31543	5.45667
21.14	5.15515	5.12511	21.04	1.74707	1.84451	21.04	4.37244	4.45071	22.34	5.31934	5.46723
21.24	5.18176	5.13716	21.14	1.76172	1.85055	21.14	4.38342	4.4557	22.44	5.32617	5.47778
21.34	5.19739	5.14919	21.24	1.76367	1.85659	21.24	4.38245	4.46068	22.54	5.33496	5.48833
21.44	5.21375	5.16123	21.34	1.7793	1.86262	21.34	4.39294	4.46566	22.64	5.34375	5.49887
21.54	5.22571	5.17326	21.44	1.79102	1.86866	21.44	4.39807	4.47064	22.74	5.38086	5.50942
21.64	5.25403	5.1853	21.54	1.79395	1.87469	21.54	4.39612	4.47562	22.84	5.41895	5.51996
21.74	5.27942	5.19733	21.64	1.80176	1.88072	21.64	4.41174	4.4806	22.94	5.44531	5.5305
21.84	5.28796	5.20935	21.74	1.81934	1.88675	21.74	4.42029	4.48558	23.04	5.49316	5.54104
21.94	5.31946	5.22138	21.84	1.83496	1.89278	21.84	4.43164	4.49056	23.14	5.50391	5.55158
22.04	5.33508	5.2334	21.94	1.84375	1.89881	21.94	4.44568	4.49554	23.24	5.54199	5.56211
22.14	5.35608	5.24542	22.04	1.84277	1.90484	22.04	4.45374	4.50051	23.34	5.54883	5.57264
22.24	5.37903	5.25743	22.14	1.8584	1.91087	22.14	4.46936	4.50549	23.44	5.57324	5.58317
22.34	5.39465	5.26945	22.24	1.87695	1.91689	22.24	4.48218	4.51046	23.54	5.61035	5.5937
22.44	5.41101	5.28146	22.34	1.87207	1.92292	22.34	4.48694	4.51543	23.64	5.63281	5.60422
22.54	5.43372	5.29347	22.44	1.88769	1.92894	22.44	4.49963	4.5204	23.74	5.66699	5.61474
22.64	5.45032	5.30547	22.54	1.89746	1.93496	22.54	4.49255	4.52537	23.84	5.67969	5.62526
22.74	5.4718	5.31748	22.64	1.90332	1.94098	22.64	4.50549	4.53034	23.94	5.67676	5.63578
22.84	5.49817	5.32948	22.74	1.91016	1.947	22.74	4.52185	4.53531	24.04	5.69824	5.6463
22.94	5.50281	5.34148	22.84	1.91894	1.95302	22.84	4.54651	4.54028	24.14	5.70313	5.65681
23.04	5.52063	5.35347	22.94	1.92822	1.95904	22.94	4.55725	4.54525	24.24	5.72949	5.66732
23.14	5.52161	5.36547	23.04	1.93848	1.96505	23.04	4.56873	4.55021	24.34	5.74414	5.67783
23.24	5.53333	5.37746	23.14	1.94043	1.97107	23.14	4.57483	4.55518	24.44	5.7627	5.68833
23.34	5.5614	5.38945	23.24	1.95313	1.97708	23.24	4.59192	4.56014	24.54	5.77344	5.69884
23.44	5.57922	5.40143	23.34	1.9707	1.98309	23.34	4.60608	4.5651	24.64	5.78809	5.70934
23.54	5.59485	5.41342	23.44	1.97656	1.9891	23.44	4.62952	4.57007	24.74	5.78027	5.71983
23.64	5.60657	5.4254	23.54	1.98633	1.99511	23.54	4.62244	4.57503	24.84	5.80273	5.73033
23.74	5.63562	5.43738	23.64	1.99219	2.00112	23.64	4.63147	4.57999	24.94	5.81836	5.74083
23.84	5.65125	5.44935	23.74	2.01172	2.00713	23.74	4.63733	4.58495	25.04	5.83691	5.75132
23.94	5.67493	5.46133	23.84	2.01563	2.01313	23.84	4.63806	4.5899	25.14	5.86523	5.76181
24.04	5.68079	5.4733	23.94	2.01855	2.01914	23.94	4.651	4.59486	25.24	5.88574	5.77229
24.14	5.68469	5.48527	24.04	2.02637	2.02514	24.04	4.66052	4.59982	25.34	5.90234	5.78278
24.24	5.70496	5.49723	24.14	2.04883	2.03114	24.14	4.6842	4.60477	25.44	5.91406	5.79326
24.34	5.72864	5.5092	24.24	2.04102	2.03714	24.24	4.69788	4.60973	25.54	5.93652	5.80374
24.44	5.74426	5.52116	24.34	2.04297	2.04314	24.34	4.70349	4.61468	25.64	5.96484	5.81422
24.54	5.75012	5.53312	24.44	2.05469	2.04914	24.44	4.70801	4.61963	25.74	5.97852	5.8247
24.64	5.76575	5.54507	24.54	2.06445	2.05514	24.54	4.73669	4.62458	25.84	6.01074	5.83517
24.74	5.79187	5.55703	24.64	2.08008	2.06113	24.64	4.75549	4.62953	25.94	6.04199	5.84564
24.84	5.80872	5.56898	24.74	2.08398	2.06713	24.74	4.75781	4.63448	26.04	6.04102	5.85611
24.94	5.83118	5.58093	24.84	2.08301	2.07312	24.84	4.77869	4.63943	26.14	6.06152	5.86657
25.04	5.83508	5.59287	24.94	2.09375	2.07912	24.94	4.78772	4.64438	26.24	6.06055	5.87704
25.14	5.84851	5.60482	25.04	2.08398	2.08511	25.04	4.79236	4.64933	26.34	6.08398	5.8875
25.24	5.87415	5.61676	25.14	2.09668	2.0911	25.14	4.80334	4.65427	26.44	6.09082	5.89796
25.34	5.88782	5.62869	25.24	2.10156	2.09709	25.24	4.82751	4.65922	26.54	6.11328	5.90842
25.44	5.89856	5.64063	25.34	2.11133	2.10307	25.34	4.82874	4.66416	26.64	6.12793	5.91887
25.54	5.90637	5.65256	25.44	2.12402	2.10906	25.44	4.84631	4.6691	26.74	6.13965	5.92932
25.64	5.91687	5.6645	25.54	2.12842	2.11504	25.54	4.85291	4.67404	26.84	6.12695	5.93978
25.74	5.93958	5.67642	25.64	2.1377	2.12103	25.64	4.86487	4.67898	26.94	6.13574	5.95022
25.84	5.96399	5.68835	25.74	2.14551	2.12701	25.74	4.88025	4.68392	27.04	6.15234	5.96067
25.94	5.97668	5.70027	25.84	2.14746	2.13299	25.84	4.89709	4.68886	27.14	6.1709	5.97111
26.04	5.99695	5.71219	25.94	2.16113	2.13897	25.94	4.89978	4.6938	27.24	6.16406	5.98155
26.14	6.01477	5.72411	26.04	2.1748	2.14495	26.04	4.91504	4.69874	27.34	6.15527	5.99199
26.24	6.02979	5.73603	26.14	2.17578	2.15093	26.14	4.92517	4.70367	27.44	6.14551	6.00243
26.34	6.05286	5.74794	26.24	2.18555	2.15691	26.24	4.93713	4.70861	27.54	6.1582	6.01286
26.44	6.05261	5.75985	26.34	2.19922	2.16288	26.34	4.93005	4.71354	27.64	6.19727	6.02329
26.54	6.07434	5.77176	26.44	2.19727	2.16886	26.44	4.93518	4.71847	27.74	6.19434	6.03372
26.64	6.08447	5.78367	26.54	2.20166	2.17483	26.54	4.93494	4.72341	27.84	6.18066	6.04415
26.74	6.09778	5.79557	26.64	2.22021	2.1808	26.64	4.93713	4.72834	27.94	6.20703	6.05458
26.84	6.10364	5.80747	26.74	2.21484	2.18677	26.74	4.94019	4.73327	28.04	6.22461	6.065
26.94	6.11902	5.81937	26.84	2.22754	2.19274	26.84	4.95667	4.73819	28.14	6.26074	6.07542
27.04	6.14758	5.83127	26.94	2.23047	2.19871	26.94	4.9613	4.74312	28.24	6.2793	6.08584
27.14	6.15637	5.84316	27.04	2.22852	2.20468	27.04	4.96838	4.74805	28.34	6.28027	6.09625
27.24	6.16516	5.85505	27.14	2.24023	2.21064	27.14	4.95251	4.75298	28.44	6.30664	6.10667
27.34	6.1759	5.86694	27.24	2.23438	2.21661	27.24	4.96252	4.7579	28.54	6.33496	6.11708
27.44	6.20496	5.87883	27.34	2.24707	2.22257	27.34	4.95251	4.76282	28.64	6.33398	6.12749
27.54	6.21692	5.89071	27.44	2.24707	2.22853	27.44	4.95959	4.76775	28.74	6.35254	6.13789
27.64	6.22473	5.90259	27.54	2.25977	2.23449	27.54	4.95349	4.77267	28.84	6.36719	6.1483
27.74	6.23547	5.91447	27.64	2.26855	2.24045	27.64	4.95959	4.77759	28.94	6.3916	6.1587
27.84	6.25012	5.92635	27.74	2.27539	2.24641	27.74	4.97498	4.78251	29.04	6.41016	6.1691
27.94	6.27332	5.93822	27.84	2.27539	2.25237	27.84	4.97327	4.78743	29.14	6.44531	6.1795
28.04	6.28918	5.95009	27.94	2.28027	2.25833	27.94	4.96912	4.79235	29.24	6.45313	6.18989
28.14	6.3136	5.96196	28.04	2.28613	2.26428	28.04	4.98108	4.79727	29.34	6.49414	6.20028
28.24	6.32434	5.97383	28.14	2.28027	2.27023	28.14	4.98608	4.80218	29.44	6.53613	6.21067
28.34	6.33215	5.98569	28.24	2.2959	2.27619	28.24	4.99475	4.8071	29.54	6.55664	6.22106
28.44	6.35364	5.99755	28.34	2.29199	2.28214	28.34	5.00427	4.81201	29.64	6.56641	6.23145
28.54	6.3634	6.00941	28.44	2.31641	2.28809	28.44	5.00098	4.81693	29.74	6.60645	6.24183
28.64	6.36804	6.02127	28.54	2.33496	2.29404	28.54	5.00916	4.82184	29.84	6.61914	6.25221
28.74	6.38879	6.03312	28.64	2.34375	2.29999	28.64	5.026	4.82675	29.94	6.6377	6.26259
28.84	6.40735	6.04497	28.74	2.34863	2.30593	28.74	5.01917	4.83166	30.04	6.65039	6.27297
28.94	6.41223	6.05682	28.84	2.3623	2.31188	28.84	5.02576	4.83657	30.14	6.66113	6.28334
29.04	6.42529	6.06867	28.94	2.38281	2.31782	28.94	5.02991	4.84148	30.24	6.6875	6.29371
29.14	6.43469	6.08051	29.04	2.38379	2.32376	29.04	5.02966	4.84639	30.34	6.70703	6.30408
29.24	6.45105	6.09235	29.14	2.3916	2.32971	29.14	5.03088	4.85129	30.44	6.66895	6.31445
29.34	6.45813	6.10419	29.24	2.39697	2.33565	29.24	5.06189	4.8562	30.54	6.68359	6.32482
29.44	6.47961	6.11603	29.34	2.40137	2.34159	29.34	5.07874	4.8611	30.64	6.7002	6.33518
29.54	6.48938	6.12786	29.44	2.4209	2.34752	29.44	5.07947	4.86601	30.74	6.71484	6.34554
29.64	6.51282	6.13969	29.54	2.43457	2.35346	29.54	5.08362	4.87091	30.84	6.71973	6.3559
29.74	6.52551	6.15152	29.64	2.44141	2.3594	29.64	5.08533	4.87581	30.94	6.73047	6.36626
29.84	6.53821	6.16335	29.74	2.43848	2.36533	29.74	5.08362	4.88071	31.04	6.76172	6.37661
29.94	6.55261	6.17517	29.84	2.44531	2.37126	29.84	5.0824	4.88561	31.14	6.77246	6.38696
30.04	6.56787	6.18699	29.94	2.45508	2.3772	29.94	5.09277	4.89051	31.24	6.7793	6.39731
30.14	6.58411	6.19881	30.04	2.46875	2.38313	30.04	5.10291	4.89541	31.34	6.80176	6.40766
30.24	6.59583	6.21063	30.14	2.48438	2.38906	30.14	5.11389	4.90031	31.44	6.78906	6.418
30.34	6.60364	6.22244	30.24	2.49414	2.39498	30.24	5.11658	4.9052	31.54	6.80957	6.42834
30.44	6.62415	6.23425	30.34	2.50586	2.40091	30.34	5.11877	4.9101	31.64	6.83203	6.43868
30.54	6.63977	6.24606	30.44	2.51074	2.40684	30.44	5.12146	4.91499	31.74	6.82715	6.44902
30.64	6.64563	6.25787	30.54	2.51221	2.41276	30.54	5.11877	4.91989	31.84	6.83984	6.45936
30.74	6.65442	6.26967	30.64	2.52246	2.41869	30.64	5.13159	4.92478	31.94	6.87012	6.46969
30.84	6.65051	6.28148	30.74	2.53809	2.42461	30.74	5.12561	4.92967	32.04	6.89258	6.48002
30.94	6.6731	6.29327	30.84	2.5459	2.43053	30.84	5.13611	4.93456	32.14	6.89941	6.49035
31.04	6.68567	6.30507	30.94	2.55859	2.43645	30.94	5.15198	4.93945	32.24	6.90039	6.50068
31.14	6.70227	6.31687	31.04	2.56543	2.44237	31.04	5.1637	4.94434	32.34	6.91992	6.511
31.24	6.71204	6.32866	31.14	2.57813	2.44829	31.14	5.16833	4.94923	32.44	6.93457	6.52132
31.34	6.7218	6.34045	31.24	2.59375	2.4542	31.24	5.1803	4.95411	32.54	6.95898	6.53164
31.44	6.74622	6.35223	31.34	2.59766	2.46012	31.34	5.18494	4.959	32.64	6.95215	6.54196
31.54	6.75598	6.36402	31.44	2.60547	2.46603	31.44	5.19983	4.96388	32.74	6.95117	6.55228
31.64	6.76868	6.3758	31.54	2.60449	2.47195	31.54	5.20447	4.96877	32.84	6.9668	6.56259
31.74	6.7782	6.38758	31.64	2.6084	2.47786	31.64	5.21741	4.97365	32.94	6.95605	6.5729
31.84	6.79211	6.39936	31.74	2.61914	2.48377	31.74	5.23962	4.97853	33.04	6.95703	6.58321
31.94	6.81165	6.41113	31.84	2.62891	2.48968	31.84	5.25098	4.98341	33.14	6.97363	6.59351
32.04	6.81946	6.4229	31.94	2.63184	2.49559	31.94	5.26794	4.98829	33.24	6.99805	6.60382
32.14	6.82764	6.43467	32.04	2.64941	2.50149	32.04	5.26526	4.99317	33.34	7	6.61412
32.24	6.85071	6.44644	32.14	2.64355	2.5074	32.14	5.28687	4.99805	33.44	7.00684	6.62442
32.34	6.85754	6.4582	32.24	2.64648	2.5133	32.24	5.28381	5.00293	33.54	7.00781	6.63472
32.44	6.8667	6.46997	32.34	2.66602	2.51921	32.34	5.27014	5.0078	33.64	7.02539	6.64501
32.54	6.8905	6.48172	32.44	2.66895	2.52511	32.44	5.28259	5.01268	33.74	7.04199	6.6553
32.64	6.90149	6.49348	32.54	2.66602	2.53101	32.54	5.29944	5.01755	33.84	7.06055	6.66559
32.74	6.91809	6.50524	32.64	2.66406	2.53691	32.64	5.29919	5.02242	33.94	7.04688	6.67588
32.84	6.93274	6.51699	32.74	2.67285	2.54281	32.74	5.31873	5.0273	34.04	7.06738	6.68617
32.94	6.94348	6.52874	32.84	2.66992	2.5487	32.84	5.32971	5.03217	34.14	7.08789	6.69645
33.04	6.95227	6.54049	32.94	2.67871	2.5546	32.94	5.32483	5.03704	34.24	7.10156	6.70673
33.14	6.96204	6.55223	33.04	2.68652	2.5605	33.04	5.3324	5.04191	34.34	7.11914	6.71701
33.24	6.98157	6.56397	33.14	2.68457	2.56639	33.14	5.33081	5.04677	34.44	7.0918	6.72729
33.34	6.99719	6.57571	33.24	2.70215	2.57228	33.24	5.33655	5.05164	34.54	7.11035	6.73756
33.44	6.99329	6.58745	33.34	2.71582	2.57817	33.34	5.33667	5.05651	34.64	7.11328	6.74783
33.54	7.00305	6.59919	33.44	2.71582	2.58406	33.44	5.34729	5.06137	34.74	7.1123	6.7581
33.64	7.01965	6.61092	33.54	2.72852	2.58995	33.54	5.35583	5.06624	34.84	7.12109	6.76837
33.74	7.02527	6.62265	33.64	2.74512	2.59584	33.64	5.36682	5.0711	34.94	7.125	6.77863
33.84	7.0509	6.63438	33.74	2.74414	2.60173	33.74	5.3783	5.07596	35.04	7.1416	6.7889
33.94	7.06458	6.6461	33.84	2.75488	2.60761	33.84	5.36877	5.08083	35.14	7.15625	6.79916
34.04	7.06104	6.65782	33.94	2.76563	2.6135	33.94	5.39001	5.08569	35.24	7.17773	6.80942
34.14	7.08801	6.66954	34.04	2.76172	2.61938	34.04	5.40784	5.09055	35.34	7.17481	6.81967
34.24	7.09583	6.68126	34.14	2.77246	2.62526	34.14	5.41736	5.09541	35.44	7.19531	6.82993
34.34	7.12061	6.69298	34.24	2.78613	2.63114	34.24	5.4176	5.10026	35.54	7.19238	6.84018
34.44	7.12122	6.70469	34.34	2.78809	2.63702	34.34	5.4281	5.10512	35.64	7.20703	6.85043
34.54	7.13	6.7164	34.44	2.79004	2.6429	34.44	5.44336	5.10998	35.74	7.21094	6.86067
34.64	7.14661	6.72811	34.54	2.79053	2.64878	34.54	5.44763	5.11483	35.84	7.21777	6.87092
34.74	7.1593	6.73981	34.64	2.78906	2.65465	34.64	5.45996	5.11968	35.94	7.2207	6.88116
34.84	7.17761	6.75152	34.74	2.78906	2.66053	34.74	5.46033	5.12454	36.04	7.23633	6.8914
34.94	7.19153	6.76322	34.84	2.80664	2.6664	34.84	5.47327	5.12939	36.14	7.24512	6.90164
35.04	7.21204	6.77492	34.94	2.81836	2.67227	34.94	5.48474	5.13424	36.24	7.26563	6.91188
35.14	7.22083	6.78661	35.04	2.8125	2.67814	35.04	5.48792	5.13909	36.34	7.26367	6.92211
35.24	7.23877	6.79831	35.14	2.83203	2.68401	35.14	5.5033	5.14394	36.44	7.27441	6.93234
35.34	7.23938	6.81	35.24	2.82373	2.68988	35.24	5.51526	5.14879	36.54	7.28711	6.94257
35.44	7.25598	6.82168	35.34	2.83203	2.69575	35.34	5.52869	5.15364	36.64	7.29688	6.9528
35.54	7.26868	6.83337	35.44	2.84961	2.70162	35.44	5.52014	5.15848	36.74	7.29395	6.96302
35.64	7.28528	6.84505	35.54	2.85352	2.70748	35.54	5.53748	5.16333	36.84	7.30664	6.97324
35.74	7.30676	6.85673	35.64	2.8584	2.71335	35.64	5.54785	5.16817	36.94	7.33984	6.98346
35.84	7.31555	6.86841	35.74	2.87305	2.71921	35.74	5.55798	5.17302	37.04	7.34863	6.99368
35.94	7.32825	6.88009	35.84	2.88184	2.72507	35.84	5.56702	5.17786	37.14	7.3418	7.0039
36.04	7.33411	6.89176	35.94	2.88379	2.73093	35.94	5.57361	5.1827	37.24	7.36914	7.01411
36.14	7.34583	6.90343	36.04	2.88379	2.73679	36.04	5.59045	5.18754	37.34	7.38965	7.02432
36.24	7.36218	6.9151	36.14	2.88184	2.74265	36.14	5.59839	5.19238	37.44	7.39453	7.03453
36.34	7.37415	6.92677	36.24	2.89063	2.74851	36.24	5.61584	5.19722	37.54	7.42285	7.04474
36.44	7.38525	6.93843	36.34	2.89453	2.75436	36.34	5.61853	5.20206	37.64	7.42578	7.05494
36.54	7.39172	6.95009	36.44	2.90723	2.76022	36.44	5.63245	5.20689	37.74	7.45117	7.06514
36.64	7.40247	6.96175	36.54	2.90723	2.76607	36.54	5.625	5.21173	37.84	7.4502	7.07534
36.74	7.42041	6.97341	36.64	2.91309	2.77192	36.64	5.64294	5.21657	37.94	7.47656	7.08554
36.84	7.43567	6.98506	36.74	2.91602	2.77777	36.74	5.65686	5.2214	38.04	7.47266	7.09574
36.94	7.45325	6.99672	36.84	2.92578	2.78362	36.84	5.67029	5.22623	38.14	7.48242	7.10593
37.04	7.45813	7.00836	36.94	2.93262	2.78947	36.94	5.66663	5.23106	38.24	7.49805	7.11612
37.14	7.48645	7.02001	37.04	2.9502	2.79532	37.04	5.65955	5.2359	38.34	7.53711	7.12631
37.24	7.51086	7.03166	37.14	2.95605	2.80116	37.14	5.67737	5.24073	38.44	7.55469	7.13649
37.34	7.52356	7.0433	37.24	2.95117	2.80701	37.24	5.68713	5.24556	38.54	7.55078	7.14668
37.44	7.53625	7.05494	37.34	2.95605	2.81285	37.34	5.70349	5.25038	38.64	7.55273	7.15686
37.54	7.54309	7.06657	37.44	2.97949	2.8187	37.44	5.70764	5.25521	38.74	7.55859	7.16704
37.64	7.55872	7.07821	37.54	2.97754	2.82454	37.54	5.70813	5.26004	38.84	7.54199	7.17722
37.74	7.57141	7.08984	37.64	2.98242	2.83038	37.64	5.71936	5.26486	38.94	7.56055	7.18739
37.84	7.58704	7.10147	37.74	2.99023	2.83622	37.74	5.73572	5.26969	39.04	7.58691	7.19756
37.94	7.59717	7.1131	37.84	2.99707	2.84205	37.84	5.74866	5.27451	39.14	7.60742	7.20773
38.04	7.61145	7.12472	37.94	2.99609	2.84789	37.94	5.7533	5.27933	39.24	7.62305	7.2179
38.14	7.63489	7.13635	38.04	2.99805	2.85373	38.04	5.76721	5.28416	39.34	7.66699	7.22807
38.24	7.63818	7.14797	38.14	2.99316	2.85956	38.14	5.7865	5.28898	39.44	7.66797	7.23823
38.34	7.63977	7.15958	38.24	2.99023	2.86539	38.24	5.79553	5.2938	39.54	7.69434	7.24839
38.44	7.65442	7.1712	38.34	2.99609	2.87123	38.34	5.80212	5.29862	39.64	7.70313	7.25855
38.54	7.66223	7.18281	38.44	3.00879	2.87706	38.44	5.8053	5.30343	39.74	7.72461	7.26871
38.64	7.67688	7.19442	38.54	3.00781	2.88289	38.54	5.81934	5.30825	39.84	7.74902	7.27887
38.74	7.69348	7.20603	38.64	3.02246	2.88872	38.64	5.82983	5.31307	39.94	7.78711	7.28902
38.84	7.69641	7.21763	38.74	3.0293	2.89454	38.74	5.84143	5.31788	40.04	7.80469	7.29917
38.94	7.71692	7.22924	38.84	3.02588	2.90037	38.84	5.84119	5.3227	40.14	7.82031	7.30932
39.04	7.74036	7.24084	38.94	3.03174	2.90619	38.94	5.86877	5.32751	40.24	7.8623	7.31946
39.14	7.7345	7.25244	39.04	3.03027	2.91202	39.04	5.88513	5.33232	40.34	7.90039	7.32961
39.24	7.74329	7.26403	39.14	3.04199	2.91784	39.14	5.91663	5.33713	40.44	7.91211	7.33975
39.34	7.74951	7.27562	39.24	3.03711	2.92366	39.24	5.92322	5.34194	40.54	7.92676	7.34989
39.44	7.75403	7.28721	39.34	3.04102	2.92948	39.34	5.9176	5.34675	40.64	7.92773	7.36002
39.54	7.77393	7.2988	39.44	3.0498	2.9353	39.44	5.92065	5.35156	40.74	7.94922	7.37016
39.64	7.78235	7.31039	39.54	3.05957	2.94112	39.54	5.92737	5.35637	40.84	7.95801	7.38029
39.74	7.79309	7.32197	39.64	3.05762	2.94694	39.64	5.93262	5.36117	40.94	7.97266	7.39042
39.84	7.80969	7.33355	39.74	3.05762	2.95275	39.74	5.94763	5.36598	41.04	7.98633	7.40055
39.94	7.81458	7.34513	39.84	3.08105	2.95857	39.84	5.93323	5.37078	41.14	8	7.41067
40.04	7.83801	7.35671	39.94	3.08887	2.96438	39.94	5.92932	5.37559	41.24	8.01855	7.4208
40.14	7.8468	7.36828	40.04	3.10449	2.97019	40.04	5.93884	5.38039	41.34	8.0332	7.43092
40.24	7.84387	7.37985	40.14	3.11035	2.976	40.14	5.94202	5.38519	41.44	8.04688	7.44104
40.34	7.85828	7.39142	40.24	3.13086	2.98181	40.24	5.94238	5.38999	41.54	8.05176	7.45116
40.44	7.86829	7.40299	40.34	3.1416	2.98762	40.34	5.94373	5.39479	41.64	8.05859	7.46127
40.54	7.88294	7.41455	40.44	3.1416	2.99343	40.44	5.93811	5.39959	41.74	8.06738	7.47138
40.64	7.90442	7.42611	40.54	3.14941	2.99923	40.54	5.95581	5.40439	41.84	8.07617	7.48149
40.74	7.92004	7.43767	40.64	3.15039	3.00504	40.64	5.96057	5.40919	41.94	8.08984	7.4916
40.84	7.91907	7.44923	40.74	3.16211	3.01084	40.74	5.95081	5.41398	42.04	8.11719	7.50171
40.94	7.94055	7.46078	40.84	3.17578	3.01664	40.84	5.95276	5.41878	42.14	8.12207	7.51181
41.04	7.96301	7.47234	40.94	3.18262	3.02245	40.94	5.9574	5.42357	42.24	8.12891	7.52191
41.14	7.9884	7.48389	41.04	3.18359	3.02825	41.04	5.96741	5.42837	42.34	8.15234	7.53201
41.24	7.99915	7.49543	41.14	3.18359	3.03405	41.14	5.96741	5.43316	42.44	8.15527	7.54211
41.34	8.01062	7.50698	41.24	3.18262	3.03984	41.24	5.97693	5.43795	42.54	8.16406	7.5522
41.44	8.0343	7.51852	41.34	3.19238	3.04564	41.34	5.96423	5.44274	42.64	8.17383	7.56229
41.54	8.05188	7.53006	41.44	3.2002	3.05144	41.44	5.97693	5.44753	42.74	8.1748	7.57238
41.64	8.07532	7.5416	41.54	3.19238	3.05723	41.54	5.98791	5.45232	42.84	8.19141	7.58247
41.74	8.09875	7.55313	41.64	3.21484	3.06302	41.64	5.99377	5.45711	42.94	8.19141	7.59256
41.84	8.11438	7.56466	41.74	3.2207	3.06881	41.74	5.9928	5.4619	43.04	8.19824	7.60264
41.94	8.13586	7.57619	41.84	3.22559	3.07461	41.84	6.00232	5.46668	43.14	8.19531	7.61272
42.04	8.14954	7.58772	41.94	3.24121	3.0804	41.94	6.00354	5.47147	43.24	8.2168	7.6228
42.14	8.17102	7.59925	42.04	3.25244	3.08618	42.04	6.00745	5.47625	43.34	8.2334	7.63288
42.24	8.1792	7.61077	42.14	3.24316	3.09197	42.14	6.00427	5.48103	43.44	8.25781	7.64295
42.34	8.19543	7.62229	42.24	3.24902	3.09776	42.24	6.01172	5.48582	43.54	8.27539	7.65302
42.44	8.20837	7.63381	42.34	3.25781	3.10354	42.34	6.01013	5.4906	43.64	8.29199	7.66309
42.54	8.20361	7.64532	42.44	3.26465	3.10933	42.44	6.00195	5.49538	43.74	8.29492	7.67316
42.64	8.22668	7.65684	42.54	3.27539	3.11511	42.54	6.01233	5.50016	43.84	8.30859	7.68323
42.74	8.23254	7.66835	42.64	3.29297	3.12089	42.64	6.01208	5.50493	43.94	8.31055	7.69329
42.84	8.24231	7.67986	42.74	3.28906	3.12667	42.74	6.01721	5.50971	44.04	8.3252	7.70335
42.94	8.24719	7.69136	42.84	3.30078	3.13245	42.84	6.026	5.51449	44.14	8.33398	7.71341
43.04	8.26184	7.70287	42.94	3.30859	3.13823	42.94	6.01697	5.51926	44.24	8.3418	7.72347
43.14	8.27844	7.71437	43.04	3.3125	3.144	43.04	6.02502	5.52404	44.34	8.36035	7.73352
43.24	8.28235	7.72587	43.14	3.32227	3.14978	43.14	6.04236	5.52881	44.44	8.38281	7.74358
43.34	8.28137	7.73736	43.24	3.32715	3.15555	43.24	6.05139	5.53358	44.54	8.38672	7.75363
43.44	8.29248	7.74886	43.34	3.33105	3.16133	43.34	6.05139	5.53836	44.64	8.40723	7.76367
43.54	8.30871	7.76035	43.44	3.3457	3.1671	43.44	6.05896	5.54313	44.74	8.42773	7.77372
43.64	8.31262	7.77184	43.54	3.35742	3.17287	43.54	6.06702	5.5479	44.84	8.4375	7.78376
43.74	8.32727	7.78332	43.64	3.36914	3.17864	43.64	6.09546	5.55267	44.94	8.44629	7.7938
43.84	8.34778	7.79481	43.74	3.3623	3.18441	43.74	6.10217	5.55743	45.04	8.4541	7.80384
43.94	8.34973	7.80629	43.84	3.36133	3.19018	43.84	6.10999	5.5622	45.14	8.47852	7.81388
44.04	8.35559	7.81777	43.94	3.37109	3.19594	43.94	6.11365	5.56697	45.24	8.50586	7.82391
44.14	8.36182	7.82925	44.04	3.38965	3.20171	44.04	6.11817	5.57173	45.34	8.51074	7.83395
44.24	8.36731	7.84072	44.14	3.38965	3.20747	44.14	6.11584	5.5765	45.44	8.5332	7.84398
44.34	8.37805	7.85219	44.24	3.41113	3.21324	44.24	6.11658	5.58126	45.54	8.53516	7.854
44.44	8.38	7.86366	44.34	3.41406	3.219	44.34	6.11877	5.58602	45.64	8.55176	7.86403
44.54	8.38684	7.87513	44.44	3.42383	3.22476	44.44	6.1156	5.59078	45.74	8.55078	7.87405
44.64	8.41321	7.88659	44.54	3.43359	3.23052	44.54	6.12268	5.59555	45.84	8.5625	7.88408
44.74	8.41418	7.89806	44.64	3.43701	3.23627	44.64	6.11365	5.6003	45.94	8.56934	7.89409
44.84	8.42297	7.90952	44.74	3.43164	3.24203	44.74	6.12268	5.60506	46.04	8.58008	7.90411
44.94	8.44153	7.92097	44.84	3.44336	3.24779	44.84	6.11682	5.60982	46.14	8.58691	7.91413
45.04	8.44641	7.93243	44.94	3.46094	3.25354	44.94	6.12439	5.61458	46.24	8.60352	7.92414
45.14	8.46301	7.94388	45.04	3.4668	3.2593	45.04	6.12854	5.61933	46.34	8.63672	7.93415
45.24	8.47571	7.95533	45.14	3.4707	3.26505	45.14	6.13318	5.62409	46.44	8.64551	7.94416
45.34	8.48547	7.96678	45.24	3.47656	3.2708	45.24	6.13147	5.62884	46.54	8.65039	7.95416
45.44	8.49451	7.97823	45.34	3.48828	3.27655	45.34	6.1344	5.6336	46.64	8.66211	7.96417
45.54	8.50793	7.98967	45.44	3.4956	3.2823	45.44	6.13611	5.63835	46.74	8.66992	7.97417
45.64	8.51379	8.00111	45.54	3.50781	3.28805	45.54	6.14026	5.6431	46.84	8.69629	7.98417
45.74	8.52844	8.01255	45.64	3.50293	3.29379	45.64	6.14941	5.64785	46.94	8.69336	7.99416
45.84	8.54211	8.02399	45.74	3.51465	3.29954	45.74	6.14417	5.6526	47.04	8.68066	8.00416
45.94	8.54602	8.03542	45.84	3.52637	3.30528	45.84	6.14001	5.65735	47.14	8.6875	8.01415
46.04	8.55188	8.04685	45.94	3.55176	3.31102	45.94	6.15039	5.6621	47.24	8.69727	8.02414
46.14	8.57141	8.05828	46.04	3.54883	3.31677	46.04	6.16541	5.66684	47.34	8.71777	8.03413
46.24	8.57629	8.06971	46.14	3.56641	3.32251	46.14	6.17249	5.67159	47.44	8.72656	8.04412
46.34	8.60364	8.08113	46.24	3.58008	3.32825	46.24	6.19104	5.67633	47.54	8.74023	8.0541
46.44	8.60107	8.09255	46.34	3.58301	3.33398	46.34	6.20056	5.68108	47.64	8.7666	8.06408
46.54	8.62414	8.10397	46.44	3.59082	3.33972	46.44	6.20471	5.68582	47.74	8.75977	8.07406
46.64	8.63232	8.11539	46.54	3.60156	3.34546	46.54	6.20764	5.69056	47.84	8.76172	8.08404
46.74	8.63977	8.12681	46.64	3.60938	3.35119	46.64	6.20447	5.6953	47.94	8.78027	8.09401
46.84	8.6554	8.13822	46.74	3.6123	3.35693	46.74	6.23108	5.70004	48.04	8.80273	8.10399
46.94	8.672	8.14963	46.84	3.62207	3.36266	46.84	6.23499	5.70478	48.14	8.8125	8.11396
47.04	8.67102	8.16103	46.94	3.63281	3.36839	46.94	6.22205	5.70952	48.24	8.80664	8.12393
47.14	8.69739	8.17244	47.04	3.6377	3.37412	47.04	6.24085	5.71426	48.34	8.81836	8.13389
47.24	8.70618	8.18384	47.14	3.6416	3.37985	47.14	6.25916	5.71899	48.44	8.8457	8.14386
47.34	8.71692	8.19524	47.24	3.65723	3.38558	47.24	6.26526	5.72373	48.54	8.83984	8.15382
47.44	8.72571	8.20664	47.34	3.66016	3.3913	47.34	6.26526	5.72846	48.64	8.8623	8.16378
47.54	8.73157	8.21804	47.44	3.6748	3.39703	47.44	6.27405	5.7332	48.74	8.86914	8.17373
47.64	8.76282	8.22943	47.54	3.68457	3.40275	47.54	6.27808	5.73793	48.84	8.86035	8.18369
47.74	8.77844	8.24082	47.64	3.69629	3.40848	47.64	6.29065	5.74266	48.94	8.87891	8.19364
47.84	8.78528	8.25221	47.74	3.71582	3.4142	47.74	6.30078	5.74739	49.04	8.89453	8.20359
47.94	8.79602	8.26359	47.84	3.73437	3.41992	47.84	6.30115	5.75212	49.14	8.91504	8.21354
48.04	8.80188	8.27498	47.94	3.73535	3.42564	47.94	6.30042	5.75685	49.24	8.92383	8.22349
48.14	8.81677	8.28636	48.04	3.74121	3.43136	48.04	6.30237	5.76158	49.34	8.92578	8.23343
48.24	8.82336	8.29774	48.14	3.74023	3.43708	48.14	6.30603	5.7663	49.44	8.94727	8.24338
48.34	8.84583	8.30911	48.24	3.74023	3.44279	48.24	6.31018	5.77103	49.54	8.9541	8.25332
48.44	8.86438	8.32049	48.34	3.74902	3.44851	48.34	6.31409	5.77576	49.64	8.97852	8.26325
48.54	8.87024	8.33186	48.44	3.76074	3.45422	48.44	6.32874	5.78048	49.74	8.98633	8.27319
48.64	8.88098	8.34323	48.54	3.77051	3.45993	48.54	6.32361	5.7852	49.84	9.01074	8.28312
48.74	8.88879	8.3546	48.64	3.76953	3.46565	48.64	6.33655	5.78993	49.94	9.02539	8.29305
48.84	8.90442	8.36596	48.74	3.77734	3.47136	48.74	6.34631	5.79465	50.04	9.04688	8.30298
48.94	8.92004	8.37732	48.84	3.79492	3.47707	48.84	6.36206	5.79937	50.14	9.07227	8.31291
49.04	8.94092	8.38868	48.94	3.79639	3.48277	48.94	6.36682	5.80409	50.24	9.0752	8.32283
49.14	8.95129	8.40004	49.04	3.78711	3.48848	49.04	6.36682	5.80881	50.34	9.0957	8.33276
49.24	8.96045	8.41139	49.14	3.79492	3.49419	49.14	6.37769	5.81352	50.44	9.10547	8.34268
49.34	8.98254	8.42275	49.24	3.8125	3.49989	49.24	6.38928	5.81824	50.54	9.11035	8.35259
49.44	8.99817	8.4341	49.34	3.80664	3.5056	49.34	6.38635	5.82296	50.64	9.12891	8.36251
49.54	9.00891	8.44544	49.44	3.81299	3.5113	49.44	6.39612	5.82767	50.74	9.15625	8.37242
49.64	9.03918	8.45679	49.54	3.82813	3.517	49.54	6.40881	5.83239	50.84	9.16992	8.38233
49.74	9.04797	8.46813	49.64	3.81641	3.5227	49.64	6.4115	5.8371	50.94	9.18066	8.39224
49.84	9.05481	8.47947	49.74	3.83105	3.5284	49.74	6.4137	5.84181	51.04	9.19922	8.40215
49.94	9.05969	8.49081	49.84	3.83301	3.5341	49.84	6.42737	5.84652	51.14	9.20508	8.41206
50.04	9.06653	8.50215	49.94	3.84863	3.53979	49.94	6.43787	5.85123	51.24	9.19824	8.42196
50.14	9.07361	8.51348	50.04	3.8623	3.54549	50.04	6.43518	5.85594	51.34	9.23242	8.43186
50.24	9.08215	8.52481	50.14	3.87402	3.55118	50.14	6.43848	5.86065	51.44	9.23633	8.44176
50.34	9.08899	8.53614	50.24	3.88574	3.55688	50.24	6.43909	5.86536	51.54	9.23438	8.45165
50.44	9.11536	8.54747	50.34	3.88574	3.56257	50.34	6.44568	5.87007	51.64	9.25098	8.46155
50.54	9.13	8.55879	50.44	3.88867	3.56826	50.44	6.46057	5.87477	51.74	9.26172	8.47144
50.64	9.13489	8.57011	50.54	3.89453	3.57395	50.54	6.45764	5.87948	51.84	9.26953	8.48133
50.74	9.13916	8.58143	50.64	3.8877	3.57964	50.64	6.46545	5.88418	51.94	9.27344	8.49122
50.84	9.14954	8.59275	50.74	3.89355	3.58532	50.74	6.47327	5.88888	52.04	9.29785	8.5011
50.94	9.15247	8.60406	50.84	3.89746	3.59101	50.84	6.47241	5.89358	52.14	9.30664	8.51098
51.04	9.16064	8.61538	50.94	3.90234	3.5967	50.94	6.49084	5.89829	52.24	9.31348	8.52086
51.14	9.16907	8.62669	51.04	3.89648	3.60238	51.04	6.48499	5.90299	52.34	9.32324	8.53074
51.24	9.1781	8.63799	51.14	3.9082	3.60806	51.14	6.49451	5.90769	52.44	9.34375	8.54062
51.34	9.18079	8.6493	51.24	3.91602	3.61374	51.24	6.51331	5.91238	52.54	9.34961	8.55049
51.44	9.18567	8.6606	51.34	3.92187	3.61942	51.34	6.51331	5.91708	52.64	9.35742	8.56037
51.54	9.20032	8.6719	51.44	3.9375	3.6251	51.44	6.52112	5.92178	52.74	9.36523	8.57024
51.64	9.2052	8.6832	51.54	3.92871	3.63078	51.54	6.5365	5.92647	52.84	9.38184	8.5801
51.74	9.22278	8.6945	51.64	3.93457	3.63646	51.64	6.53516	5.93117	52.94	9.38867	8.58997
51.84	9.22766	8.70579	51.74	3.93555	3.64214	51.74	6.54163	5.93586	53.04	9.39648	8.59983
51.94	9.23254	8.71708	51.84	3.94727	3.64781	51.84	6.54358	5.94055	53.14	9.39746	8.60969
52.04	9.23291	8.72837	51.94	3.94629	3.65348	51.94	6.5531	5.94525	53.24	9.42383	8.61955
52.14	9.24719	8.73965	52.04	3.96289	3.65916	52.04	6.56116	5.94994	53.34	9.41602	8.62941
52.24	9.25403	8.75094	52.14	3.95801	3.66483	52.14	6.56445	5.95463	53.44	9.42871	8.63927
52.34	9.24841	8.76222	52.24	3.97461	3.6705	52.24	6.56116	5.95932	53.54	9.45898	8.64912
52.44	9.26086	8.7735	52.34	3.97168	3.67617	52.34	6.5553	5.964	53.64	9.46289	8.65897
52.54	9.27844	8.78477	52.44	3.96875	3.68183	52.44	6.57947	5.96869	53.74	9.4541	8.66882
52.64	9.28821	8.79605	52.54	3.97852	3.6875	52.54	6.57092	5.97338	53.84	9.47852	8.67866
52.74	9.29895	8.80732	52.64	3.98242	3.69317	52.64	6.58752	5.97806	53.94	9.49805	8.68851
52.84	9.3136	8.81859	52.74	3.98242	3.69883	52.74	6.5885	5.98275	54.04	9.51953	8.69835
52.94	9.32141	8.82986	52.84	3.99414	3.70449	52.84	6.60193	5.98743	54.14	9.53418	8.70819
53.04	9.32727	8.84112	52.94	3.99414	3.71016	52.94	6.61292	5.99211	54.24	9.52539	8.71803
53.14	9.34326	8.85239	53.04	4.00537	3.71582	53.04	6.62268	5.9968	54.34	9.53125	8.72786
53.24	9.34192	8.86364	53.14	4.00781	3.72148	53.14	6.62305	6.00148	54.44	9.54199	8.73769
53.34	9.35461	8.8749	53.24	4.00781	3.72714	53.24	6.6344	6.00616	54.54	9.54883	8.74752
53.44	9.3634	8.88616	53.34	4.02734	3.73279	53.34	6.63257	6.01084	54.64	9.56836	8.75735
53.54	9.37805	8.89741	53.44	4.03027	3.73845	53.44	6.64319	6.01551	54.74	9.55762	8.76718
53.64	9.38977	8.90866	53.54	4.03418	3.74411	53.54	6.65491	6.02019	54.84	9.5625	8.777
53.74	9.40759	8.91991	53.64	4.0498	3.74976	53.64	6.66077	6.02487	54.94	9.57813	8.78683
53.84	9.39954	8.93116	53.74	4.05273	3.75541	53.74	6.66736	6.02954	55.04	9.58301	8.79665
53.94	9.41162	8.9424	53.84	4.06836	3.76106	53.84	6.67834	6.03422	55.14	9.58984	8.80646
54.04	9.41418	8.95364	53.94	4.06543	3.76672	53.94	6.6842	6.03889	55.24	9.58594	8.81628
54.14	9.40637	8.96488	54.04	4.0752	3.77237	54.04	6.68909	6.04356	55.34	9.59863	8.82609
54.24	9.422	8.97612	54.14	4.08008	3.77801	54.14	6.69202	6.04824	55.44	9.58301	8.83591
54.34	9.43567	8.98735	54.24	4.08496	3.78366	54.24	6.69177	6.05291	55.54	9.60352	8.84571
54.44	9.4425	8.99858	54.34	4.08594	3.78931	54.34	6.70569	6.05758	55.64	9.61328	8.85552
54.54	9.44836	9.00981	54.44	4.0957	3.79495	54.44	6.70764	6.06224	55.74	9.62988	8.86533
54.64	9.46204	9.02104	54.54	4.08887	3.8006	54.54	6.71838	6.06691	55.84	9.64453	8.87513
54.74	9.47791	9.03226	54.64	4.09766	3.80624	54.64	6.72461	6.07158	55.94	9.6543	8.88493
54.84	9.48584	9.04349	54.74	4.10156	3.81188	54.74	6.73206	6.07625	56.04	9.65527	8.89473
54.94	9.49524	9.05471	54.84	4.10254	3.81752	54.84	6.74158	6.08091	56.14	9.67969	8.90452
55.04	9.5011	9.06592	54.94	4.1123	3.82316	54.94	6.75391	6.08558	56.24	9.69141	8.91432
55.14	9.51282	9.07714	55.04	4.13379	3.8288	55.04	6.73889	6.09024	56.34	9.70215	8.92411
55.24	9.51575	9.08835	55.14	4.13965	3.83443	55.14	6.74768	6.0949	56.44	9.71875	8.9339
55.34	9.52844	9.09956	55.24	4.13965	3.84007	55.24	6.74963	6.09956	56.54	9.71484	8.94369
55.44	9.54016	9.11077	55.34	4.14941	3.84571	55.34	6.75745	6.10422	56.64	9.72461	8.95347
55.54	9.54602	9.12198	55.44	4.1709	3.85134	55.44	6.76501	6.10888	56.74	9.74512	8.96326
55.64	9.55188	9.13318	55.54	4.16113	3.85697	55.54	6.76819	6.11354	56.84	9.75781	8.97304
55.74	9.55994	9.14438	55.64	4.17773	3.8626	55.64	6.77209	6.1182	56.94	9.75977	8.98282
55.84	9.58508	9.15558	55.74	4.1748	3.86823	55.74	6.78381	6.12286	57.04	9.77539	8.99259
55.94	9.58997	9.16678	55.84	4.1748	3.87386	55.84	6.78772	6.12751	57.14	9.78223	9.00237
56.04	9.59912	9.17797	55.94	4.18555	3.87949	55.94	6.79688	6.13217	57.24	9.80859	9.01214
56.14	9.61047	9.18916	56.04	4.19141	3.88512	56.04	6.80212	6.13682	57.34	9.82422	9.02191
56.24	9.62805	9.20035	56.14	4.2002	3.89074	56.14	6.81641	6.14148	57.44	9.84082	9.03168
56.34	9.63232	9.21154	56.24	4.20166	3.89637	56.24	6.82971	6.14613	57.54	9.85938	9.04144
56.44	9.63293	9.22272	56.34	4.21777	3.90199	56.34	6.83167	6.15078	57.64	9.88867	9.05121
56.54	9.63977	9.23391	56.44	4.22949	3.90761	56.44	6.83459	6.15543	57.74	9.91211	9.06097
56.64	9.65637	9.24509	56.54	4.2207	3.91323	56.54	6.84338	6.16008	57.84	9.93067	9.07073
56.74	9.6593	9.25626	56.64	4.2334	3.91885	56.64	6.84338	6.16473	57.94	9.92969	9.08049
56.84	9.67102	9.26744	56.74	4.24121	3.92447	56.74	6.84534	6.16938	58.04	9.93359	9.09024
56.94	9.68298	9.27861	56.84	4.25586	3.93009	56.84	6.85876	6.17402	58.14	9.9707	9.1
57.04	9.68372	9.28978	56.94	4.2666	3.93571	56.94	6.85803	6.17867	58.24	9.96973	9.10975
57.14	9.69739	9.30095	57.04	4.26758	3.94132	57.04	6.85901	6.18332	58.34	9.98438	9.1195
57.24	9.70325	9.31212	57.14	4.28076	3.94694	57.14	6.86487	6.18796	58.44	10.0059	9.12924
57.34	9.71301	9.32328	57.24	4.28711	3.95255	57.24	6.85742	6.1926	58.54	10.0254	9.13899
57.44	9.72766	9.33444	57.34	4.29492	3.95816	57.34	6.87268	6.19725	58.64	10.0664	9.14873
57.54	9.72375	9.3456	57.44	4.2998	3.96377	57.44	6.87268	6.20189	58.74	10.0605	9.15847
57.64	9.73157	9.35676	57.54	4.31934	3.96938	57.54	6.88477	6.20653	58.84	10.0996	9.16821
57.74	9.72375	9.36791	57.64	4.31934	3.97499	57.64	6.88416	6.21117	58.94	10.1309	9.17794
57.84	9.72791	9.37906	57.74	4.31543	3.9806	57.74	6.89417	6.21581	59.04	10.1641	9.18768
57.94	9.74072	9.39021	57.84	4.32324	3.9862	57.84	6.90198	6.22044	59.14	10.1738	9.19741
58.04	9.74622	9.40136	57.94	4.34082	3.99181	57.94	6.91956	6.22508	59.24	10.1914	9.20714
58.14	9.75793	9.41251	58.04	4.3418	3.99741	58.04	6.92249	6.22972	59.34	10.2207	9.21687
58.24	9.77747	9.42365	58.14	4.34277	4.00302	58.14	6.91406	6.23435	59.44	10.251	9.22659
58.34	9.77588	9.43479	58.24	4.36035	4.00862	58.24	6.92249	6.23899	59.54	10.2324	9.23631
58.44	9.76868	9.44593	58.34	4.37891	4.01422	58.34	6.92615	6.24362	59.64	10.1758	9.24603
58.54	9.79211	9.45706	58.44	4.36816	4.01982	58.44	6.94495	6.24825	59.74	10.2437	9.25575
58.64	9.79211	9.4682	58.54	4.38965	4.02542	58.54	6.94397	6.25288	59.84	10.1655	9.26547
58.74	9.82166	9.47933	58.64	4.39453	4.03101	58.64	6.94885	6.25751	59.94	9.92822	9.27518
58.84	9.81812	9.49046	58.74	4.396	4.03661	58.74	6.9342	6.26214	60.04	7.43213	9.2849
58.94	9.81787	9.50158	58.84	4.40625	4.0422	58.84	6.94141	6.26677	60.14	7.59277	6.2299
59.04	9.79309	9.51271	58.94	4.39355	4.0478	58.94	6.93127	6.2714	60.24	9.71045	6.22958
59.14	9.80969	9.52383	59.04	4.3916	4.05339	59.04	6.93713	6.27603	60.34	10.1758	6.22926
59.24	9.79053	9.53495	59.14	4.41113	4.05898	59.14	6.9574	6.28065	60.44	10.0811	6.22894
59.34	9.79504	9.54606	59.24	4.44531	4.06457	59.24	6.97034	6.28528	60.54	9.77783	6.22862
59.44	9.79016	9.55718	59.34	4.47461	4.07016	59.34	6.97717	6.2899	60.64	9.61279	6.22831
59.54	9.76965	9.56829	59.44	4.46973	4.07575	59.44	6.94788	6.29453	60.74	9.4585	6.22799
59.64	9.64404	9.5794	59.54	4.47461	4.08134	59.54	6.93384	6.29915	60.84	9.25147	6.22767
59.74	9.60352	9.59051	59.64	4.62061	4.08692	59.64	6.80957	6.30377	60.94	9.24512	6.22735
59.84	9.72351	9.60161	59.74	4.58568	4.09251	59.74	6.62987	6.30839	61.04	9.16113	6.22703
59.94	9.77161	9.61272	59.84	4.48414	4.09809	59.84	6.94863	6.31301	61.14	8.99414	6.22671
60.04	8.2392	9.62382	59.94	4.42458	4.10367	59.94	7.53526	6.31763	61.24	8.94043	6.2264
60.14	6.95034	7.09682	60.04	4.1624	4.10925	60.04	13.3791	6.32225	61.34	8.86523	6.22608
60.24	10.3029	7.09653	60.14	3.69267	3.56035	60.14	0.34783	2.94025	61.44	8.78223	6.22576
60.34	10.1572	7.09624	60.24	4.15385	3.56025	60.24	1.29993	2.9401	61.54	8.71094	6.22544
60.44	9.9718	7.09595	60.34	4.35665	3.56014	60.34	7.33912	2.93996	61.64	8.63477	6.22512
60.54	9.36195	7.09566	60.44	4.19723	3.56004	60.44	7.42272	2.93982	61.74	8.55762	6.22481
60.64	9.20545	7.09537	60.54	4.18435	3.55994	60.54	7.01976	2.93968	61.84	8.51367	6.22449
60.74	9.17053	7.09508	60.64	3.81884	3.55983	60.64	6.19617	2.93954	61.94	8.46973	6.22417
60.84	9.05994	7.09479	60.74	3.43798	3.55973	60.74	5.88586	2.9394	62.04	8.42188	6.22385
60.94	8.94458	7.0945	60.84	3.59913	3.55962	60.84	5.74085	2.93925	62.14	8.40137	6.22353
61.04	8.92725	7.09421	60.94	3.69141	3.55952	60.94	5.61523	2.93911	62.24	8.39063	6.22322
61.14	8.93567	7.09392	61.04	3.77392	3.55941	61.04	5.70118	2.93897	62.34	8.38867	6.2229
61.24	8.94214	7.09363	61.14	3.81591	3.55931	61.14	5.78638	2.93883	62.44	8.36816	6.22258
61.34	8.95715	7.09334	61.24	3.87011	3.5592	61.24	5.80432	2.93869	62.54	8.33789	6.22226
61.44	8.96338	7.09305	61.34	3.94971	3.5591	61.34	5.79382	2.93855	62.64	8.30664	6.22194
61.54	8.97925	7.09276	61.44	3.9375	3.55899	61.44	5.75	2.9384	62.74	8.26758	6.22163
61.64	8.98291	7.09247	61.54	3.98925	3.55889	61.54	5.72742	2.93826	62.84	8.22461	6.22131
61.74	9.00757	7.09218	61.64	3.99707	3.55878	61.64	5.71838	2.93812	62.94	8.20508	6.22099
61.84	9.00244	7.09189	61.74	4.04638	3.55868	61.74	5.70337	2.93798	63.04	8.19727	6.22067
61.94	9.00037	7.0916	61.84	4.06836	3.55858	61.84	5.68677	2.93784	63.14	8.1582	6.22036
62.04	8.99622	7.09131	61.94	4.12402	3.55847	61.94	5.68066	2.9377	63.24	8.11035	6.22004
62.14	9.0177	7.09102	62.04	4.20703	3.55837	62.04	5.69653	2.93755	63.34	8.09766	6.21972
62.24	9.00208	7.09073	62.14	4.2666	3.55826	62.14	5.68286	2.93741	63.44	8.08984	6.2194
62.34	9.02148	7.09044	62.24	4.26709	3.55816	62.24	5.67151	2.93727	63.54	8.05762	6.21908
62.44	8.99365	7.09015	62.34	4.2666	3.55805	62.34	5.66565	2.93713	63.64	8.05273	6.21877
62.54	8.98938	7.08986	62.44	4.26758	3.55795	62.44	5.65393	2.93699	63.74	8.04297	6.21845
62.64	9.01087	7.08957	62.54	4.29101	3.55784	62.54	5.64258	2.93685	63.84	8.01855	6.21813
62.74	9.00037	7.08928	62.64	4.29297	3.55774	62.64	5.63269	2.9367	63.94	8.01367	6.21781
62.84	8.99329	7.08899	62.74	4.29248	3.55763	62.74	5.58948	2.93656	64.04	7.98438	6.2175
62.94	9.005	7.0887	62.84	4.30371	3.55753	62.84	5.57837	2.93642	64.14	7.9707	6.21718
63.04	8.9845	7.08841	62.94	4.2959	3.55742	62.94	5.55823	2.93628	64.24	7.95898	6.21686
63.14	8.98157	7.08812	63.04	4.30762	3.55732	63.04	5.55335	2.93614	64.34	7.95703	6.21654
63.24	8.96887	7.08783	63.14	4.31738	3.55722	63.14	5.55005	2.936	64.44	7.93066	6.21623
63.34	8.9718	7.08754	63.24	4.3252	3.55711	63.24	5.54651	2.93585	64.54	7.93359	6.21591
63.44	8.96594	7.08725	63.34	4.33789	3.55701	63.34	5.53967	2.93571	64.64	7.88867	6.21559
63.54	8.9718	7.08696	63.44	4.33594	3.5569	63.44	5.53284	2.93557	64.74	7.86035	6.21527
63.64	8.95227	7.08668	63.54	4.34961	3.5568	63.54	5.51526	2.93543	64.84	7.84277	6.21496
63.74	8.95422	7.08639	63.64	4.36719	3.55669	63.64	5.49866	2.93529	64.94	7.8457	6.21464
63.84	8.95618	7.0861	63.74	4.34863	3.55659	63.74	5.49084	2.93515	65.04	7.82617	6.21432
63.94	8.95325	7.08581	63.84	4.35254	3.55648	63.84	5.48303	2.935	65.14	7.82324	6.214
64.04	8.94739	7.08552	63.94	4.36914	3.55638	63.94	5.47424	2.93486	65.24	7.8125	6.21369
64.14	8.94214	7.08523	64.04	4.37207	3.55627	64.04	5.47095	2.93472	65.34	7.79101	6.21337
64.24	8.94409	7.08494	64.14	4.36523	3.55617	64.14	5.45862	2.93458	65.44	7.76953	6.21305
64.34	8.93274	7.08465	64.24	4.37207	3.55607	64.24	5.44104	2.93444	65.54	7.76074	6.21273
64.44	8.93176	7.08436	64.34	4.37158	3.55596	64.34	5.43616	2.9343	65.64	7.74707	6.21242
64.54	8.91809	7.08407	64.44	4.37109	3.55586	64.44	5.43091	2.93416	65.74	7.72266	6.2121
64.64	8.90735	7.08378	64.54	4.36914	3.55575	64.54	5.4137	2.93401	65.84	7.72266	6.21178
64.74	8.90344	7.08349	64.64	4.36719	3.55565	64.64	5.40295	2.93387	65.94	7.71582	6.21146
64.84	8.89465	7.0832	64.74	4.37109	3.55554	64.74	5.401	2.93373	66.04	7.69727	6.21115
64.94	8.88391	7.08291	64.84	4.37207	3.55544	64.84	5.40125	2.93359	66.14	7.68164	6.21083
65.04	8.89075	7.08262	64.94	4.38037	3.55533	64.94	5.38928	2.93345	66.24	7.66406	6.21051
65.14	8.88586	7.08233	65.04	4.37402	3.55523	65.04	5.3844	2.93331	66.34	7.65234	6.21019
65.24	8.88391	7.08204	65.14	4.37695	3.55512	65.14	5.36877	2.93316	66.44	7.65527	6.20988
65.34	8.87512	7.08175	65.24	4.37793	3.55502	65.24	5.35706	2.93302	66.54	7.61523	6.20956
65.44	8.86536	7.08147	65.34	4.37695	3.55492	65.34	5.35669	2.93288	66.64	7.61816	6.20924
65.54	8.86658	7.08118	65.44	4.38477	3.55481	65.44	5.3512	2.93274	66.74	7.58984	6.20893
65.64	8.8468	7.08089	65.54	4.38867	3.55471	65.54	5.34241	2.9326	66.84	7.58496	6.20861
65.74	8.84253	7.0806	65.64	4.38672	3.5546	65.64	5.3385	2.93246	66.94	7.58594	6.20829
65.84	8.82983	7.08031	65.74	4.38086	3.5545	65.74	5.32483	2.93232	67.04	7.57031	6.20797
65.94	8.83508	7.08002	65.84	4.38623	3.55439	65.84	5.31702	2.93217	67.14	7.54297	6.20766
66.04	8.83606	7.07973	65.94	4.38281	3.55429	65.94	5.31177	2.93203	67.24	7.54102	6.20734
66.14	8.84558	7.07944	66.04	4.37305	3.55418	66.04	5.31702	2.93189	67.34	7.52441	6.20702
66.24	8.84387	7.07915	66.14	4.37891	3.55408	66.14	5.30823	2.93175	67.44	7.50977	6.20671
66.34	8.83704	7.07886	66.24	4.37598	3.55397	66.24	5.31799	2.93161	67.54	7.49805	6.20639
66.44	8.82922	7.07857	66.34	4.38428	3.55387	66.34	5.30725	2.93147	67.64	7.47754	6.20607
66.54	8.83508	7.07828	66.44	4.37598	3.55377	66.44	5.30237	2.93133	67.74	7.44141	6.20575
66.64	8.83508	7.07799	66.54	4.36523	3.55366	66.54	5.31116	2.93118	67.84	7.41699	6.20544
66.74	8.83044	7.0777	66.64	4.36621	3.55356	66.64	5.30432	2.93104	67.94	7.38672	6.20512
66.84	8.82141	7.07742	66.74	4.36279	3.55345	66.74	5.29553	2.9309	68.04	7.37402	6.2048
66.94	8.80872	7.07713	66.84	4.34277	3.55335	66.84	5.29456	2.93076	68.14	7.3623	6.20449
67.04	8.80542	7.07684	66.94	4.32617	3.55324	66.94	5.28735	2.93062	68.24	7.35938	6.20417
67.14	8.78821	7.07655	67.04	4.33496	3.55314	67.04	5.26136	2.93048	68.34	7.33203	6.20385
67.24	8.79407	7.07626	67.14	4.33203	3.55303	67.14	5.26819	2.93034	68.44	7.3418	6.20354
67.34	8.78821	7.07597	67.24	4.31641	3.55293	67.24	5.27014	2.9302	68.54	7.35254	6.20322
67.44	8.76868	7.07568	67.34	4.31348	3.55283	67.34	5.26331	2.93005	68.64	7.36328	6.2029
67.54	8.75366	7.07539	67.44	4.3042	3.55272	67.44	5.26331	2.92991	68.74	7.35352	6.20258
67.64	8.73511	7.0751	67.54	4.29248	3.55262	67.54	5.26331	2.92977	68.84	7.35937	6.20227
67.74	8.7196	7.07481	67.64	4.27148	3.55251	67.64	5.2688	2.92963	68.94	7.35742	6.20195
67.84	8.71204	7.07452	67.74	4.26172	3.55241	67.74	5.26233	2.92949	69.04	7.30566	6.20163
67.94	8.70813	7.07424	67.84	4.26758	3.5523	67.84	5.25134	2.92935	69.14	7.25586	6.20132
68.04	8.70874	7.07395	67.94	4.2666	3.5522	67.94	5.25256	2.92921	69.24	7.19434	6.201
68.14	8.71851	7.07366	68.04	4.29004	3.55209	68.04	5.27307	2.92907	69.34	7.11816	6.20068
68.24	8.71692	7.07337	68.14	4.30029	3.55199	68.14	5.28052	2.92892	69.44	7.04883	6.20037
68.34	8.70886	7.07308	68.24	4.29004	3.55189	68.24	5.28967	2.92878	69.54	6.99805	6.20005
68.44	8.71167	7.07279	68.34	4.29981	3.55178	68.34	5.30505	2.92864	69.64	6.97852	6.19973
68.54	8.71594	7.0725	68.44	4.33057	3.55168	68.44	5.30334	2.9285	69.74	6.9707	6.19942
68.64	8.71008	7.07221	68.54	4.3623	3.55157	68.54	5.3258	2.92836	69.84	7.00293	6.1991
68.74	8.7052	7.07192	68.64	4.37061	3.55147	68.64	5.32996	2.92822	69.94	7.01563	6.19878
68.84	8.70325	7.07163	68.74	4.36523	3.55136	68.74	5.30627	2.92808	70.04	7.05371	6.19847
68.94	8.72156	7.07135	68.84	4.35694	3.55126	68.84	5.28577	2.92794	70.14	7.10303	6.19815
69.04	8.74036	7.07106	68.94	4.34033	3.55115	68.94	5.24792	2.92779	70.24	7.208	6.19783
69.14	8.7804	7.07077	69.04	4.34326	3.55105	69.04	5.21838	2.92765	70.34	7.28418	6.19752
69.24	8.80554	7.07048	69.14	4.33203	3.55095	69.14	5.1803	2.92751	70.44	7.33496	6.1972
69.34	8.85364	7.07019	69.24	4.31201	3.55084	69.24	5.13757	2.92737	70.54	7.35742	6.19688
69.44	8.88489	7.0699	69.34	4.30298	3.55074	69.34	5.09631	2.92723	70.64	7.33398	6.19657
69.54	8.91809	7.06961	69.44	4.28662	3.55063	69.44	5.06665	2.92709	70.74	7.33203	6.19625
69.64	8.9093	7.06932	69.54	4.29687	3.55053	69.54	5.02917	2.92695	70.84	7.29883	6.19593
69.74	8.90442	7.06903	69.64	4.28223	3.55042	69.64	5.01819	2.92681	70.94	7.28906	6.19562
69.84	8.89661	7.06875	69.74	4.25098	3.55032	69.74	5.00745	2.92666	71.04	7.28418	6.1953
69.94	8.8761	7.06846	69.84	4.30493	3.55022	69.84	5.01917	2.92652	71.14	7.27246	6.19498
70.04	8.84509	7.06817	69.94	4.32446	3.55011	69.94	5.04102	2.92638	71.24	7.23828	6.19467
70.14	8.79626	7.06788	70.04	4.27369	3.55001	70.04	5.04883	2.92624	71.34	7.21973	6.19435
70.24	8.76648	7.06759	70.14	4.30151	3.5499	70.14	5.08301	2.9261	71.44	7.18164	6.19403
70.34	8.73352	7.0673	70.24	4.31739	3.5498	70.24	5.13123	2.92596	71.54	7.16309	6.19372
70.44	8.69373	7.06701	70.34	4.28564	3.54969	70.34	5.19177	2.92582	71.64	7.14453	6.1934
70.54	8.63513	7.06672	70.44	4.29321	3.54959	70.44	5.22815	2.92568	71.74	7.1416	6.19309
70.64	8.62122	7.06644	70.54	4.29834	3.54948	70.54	5.26893	2.92554	71.84	7.13672	6.19277
70.74	8.59644	7.06615	70.64	4.31396	3.54938	70.64	5.30139	2.92539	71.94	7.14453	6.19245
70.84	8.59973	7.06586	70.74	4.30518	3.54928	70.74	5.29907	2.92525	72.04	7.16797	6.19214
70.94	8.61047	7.06557	70.84	4.29932	3.54917	70.84	5.29358	2.92511	72.14	7.15527	6.19182
71.04	8.63232	7.06528	70.94	4.29346	3.54907	70.94	5.26721	2.92497	72.24	7.17676	6.1915
71.14	8.64697	7.06499	71.04	4.31103	3.54896	71.04	5.25061	2.92483	72.34	7.16992	6.19119
71.24	8.672	7.0647	71.14	4.32031	3.54886	71.14	5.229	2.92469	72.44	7.12207	6.19087
71.34	8.70129	7.06441	71.24	4.33594	3.54875	71.24	5.19006	2.92455	72.54	7.05176	6.19055
71.44	8.71399	7.06413	71.34	4.33008	3.54865	71.34	5.16663	2.92441	72.64	7.04102	6.19024
71.54	8.72217	7.06384	71.44	4.31934	3.54855	71.44	5.1366	2.92427	72.74	7.02344	6.18992
71.64	8.72864	7.06355	71.54	4.31055	3.54844	71.54	5.10706	2.92412	72.84	6.97802	6.18961
71.74	8.73352	7.06326	71.64	4.31348	3.54834	71.64	5.10315	2.92398	72.94	6.93457	6.18929
71.84	8.72278	7.06297	71.74	4.29834	3.54823	71.74	5.0885	2.92384	73.04	6.96339	6.18897
71.94	8.71887	7.06268	71.84	4.28613	3.54813	71.84	5.08423	2.9237	73.14	6.87648	6.18866
72.04	8.71558	7.06239	71.94	4.29199	3.54802	71.94	5.07288	2.92356	73.24	6.79052	6.18834
72.14	8.69934	7.06211	72.04	4.29395	3.54792	72.04	5.08301	2.92342	73.34	6.9507	6.18802
72.24	8.70422	7.06182	72.14	4.33301	3.54782	72.14	5.08325	2.92328	73.44	7.07127	6.18771
72.34	8.70789	7.06153	72.24	4.35352	3.54771	72.24	5.07812	2.92314	73.54	7.0996	6.18739
72.44	8.68921	7.06124	72.34	4.37793	3.54761	72.34	5.07581	2.923	73.64	7.0913	6.18708
72.54	8.69739	7.06095	72.44	4.37597	3.5475	72.44	5.06238	2.92286	73.74	7.06642	6.18676
72.64	8.6925	7.06066	72.54	4.35986	3.5474	72.54	5.03772	2.92271	73.84	7.02538	6.18644
72.74	8.69153	7.06037	72.64	4.3833	3.54729	72.64	4.98364	2.92257	73.94	7.00391	6.18613
72.84	8.68957	7.06009	72.74	4.43505	3.54719	72.74	4.92273	2.92243	74.04	6.98828	6.18581
72.94	8.69153	7.0598	72.84	4.45312	3.54709	72.84	4.88831	2.92229	74.14	6.95605	6.1855
73.04	8.66284	7.05951	72.94	4.3086	3.54698	72.94	4.89978	2.92215	74.24	6.90333	6.18518
73.14	8.63452	7.05922	73.04	4.16823	3.54688	73.04	4.95278	2.92201	74.34	6.8789	6.18486
73.24	8.62768	7.05893	73.14	4.17796	3.54677	73.14	5.04565	2.92187	74.44	6.86621	6.18455
73.34	8.61474	7.05864	73.24	4.12746	3.54667	73.24	5.18568	2.92173	74.54	6.86621	6.18423
73.44	8.59253	7.05836	73.34	4.15528	3.54656	73.34	5.30567	2.92159	74.64	6.87695	6.18392
73.54	8.56848	7.05807	73.44	4.23096	3.54646	73.44	5.3761	2.92145	74.74	6.88574	6.1836
73.64	8.58215	7.05778	73.54	4.23144	3.54636	73.54	5.38988	2.92131	74.84	6.88672	6.18328
73.74	8.6001	7.05749	73.64	4.23634	3.54625	73.64	5.30444	2.92116	74.94	6.89062	6.18297
73.84	8.63269	7.0572	73.74	4.28369	3.54615	73.74	5.21704	2.92102	75.04	6.89258	6.18265
73.94	8.65051	7.05691	73.84	4.28369	3.54604	73.84	5.15942	2.92088	75.14	6.89551	6.18234
74.04	8.66151	7.05662	73.94	4.29296	3.54594	73.94	5.12598	2.92074	75.24	6.89258	6.18202
74.14	8.64758	7.05634	74.04	4.29492	3.54583	74.04	5.10046	2.9206	75.34	6.88281	6.1817
74.24	8.62781	7.05605	74.14	4.30225	3.54573	74.14	5.09509	2.92046	75.44	6.89258	6.18139
74.34	8.62707	7.05576	74.24	4.31689	3.54563	74.24	5.09106	2.92032	75.54	6.89063	6.18107
74.44	8.62964	7.05547	74.34	4.32519	3.54552	74.34	5.0852	2.92018	75.64	6.89746	6.18076
74.54	8.6228	7.05518	74.44	4.33349	3.54542	74.44	5.07483	2.92004	75.74	6.88672	6.18044
74.64	8.63855	7.0549	74.54	4.33447	3.54531	74.54	5.07287	2.9199	75.84	6.89453	6.18013
74.74	8.65344	7.05461	74.64	4.31055	3.54521	74.64	5.06311	2.91976	75.94	6.89844	6.17981
74.84	8.68762	7.05432	74.74	4.29492	3.5451	74.74	5.03833	2.91962	76.04	6.89551	6.17949
74.94	8.69617	7.05403	74.84	4.28027	3.545	74.84	5.01489	2.91947	76.14	6.90039	6.17918
75.04	8.70056	7.05374	74.94	4.25879	3.5449	74.94	4.9895	2.91933	76.24	6.88086	6.17886
75.14	8.68567	7.05345	75.04	4.24902	3.54479	75.04	4.98401	2.91919	76.34	6.86914	6.17855
75.24	8.67688	7.05317	75.14	4.23877	3.54469	75.14	4.97229	2.91905	76.44	6.86133	6.17823
75.34	8.65735	7.05288	75.24	4.22461	3.54458	75.24	4.9668	2.91891	76.54	6.84375	6.17792
75.44	8.62769	7.05259	75.34	4.21289	3.54448	75.34	4.97717	2.91877	76.64	6.82617	6.1776
75.54	8.61108	7.0523	75.44	4.20215	3.54437	75.44	4.97424	2.91863	76.74	6.80859	6.17729
75.64	8.59485	7.05201	75.54	4.19727	3.54427	75.54	4.97681	2.91849	76.84	6.8125	6.17697
75.74	8.58606	7.05172	75.64	4.18848	3.54417	75.64	4.98279	2.91835	76.94	6.80078	6.17665
75.84	8.56848	7.05144	75.74	4.17481	3.54406	75.74	4.9967	2.91821	77.04	6.77344	6.17634
75.94	8.57239	7.05115	75.84	4.1875	3.54396	75.84	4.99768	2.91807	77.14	6.77148	6.17602
76.04	8.57629	7.05086	75.94	4.1748	3.54385	75.94	5.00806	2.91793	77.24	6.77344	6.17571
76.14	8.57532	7.05057	76.04	4.16016	3.54375	76.04	5.00354	2.91779	77.34	6.78711	6.17539
76.24	8.57532	7.05028	76.14	4.16016	3.54365	76.14	4.99377	2.91764	77.44	6.78711	6.17508
76.34	8.57532	7.05	76.24	4.14844	3.54354	76.24	5.00745	2.9175	77.54	6.79102	6.17476
76.44	8.5802	7.04971	76.34	4.1543	3.54344	76.34	5.00647	2.91736	77.64	6.79688	6.17445
76.54	8.5802	7.04942	76.44	4.1582	3.54333	76.44	5.00647	2.91722	77.74	6.79688	6.17413
76.64	8.57727	7.04913	76.54	4.17188	3.54323	76.54	5.01367	2.91708	77.84	6.8125	6.17381
76.74	8.58081	7.04884	76.64	4.17969	3.54312	76.64	5.02698	2.91694	77.94	6.81055	6.1735
76.84	8.56226	7.04856	76.74	4.18555	3.54302	76.74	5.01819	2.9168	78.04	6.77148	6.17318
76.94	8.55676	7.04827	76.84	4.16992	3.54292	76.84	5.02014	2.91666	78.14	6.75	6.17287
77.04	8.55676	7.04798	76.94	4.1582	3.54281	76.94	5.01196	2.91652	78.24	6.73047	6.17255
77.14	8.54504	7.04769	77.04	4.1416	3.54271	77.04	4.99768	2.91638	78.34	6.7207	6.17224
77.24	8.53919	7.0474	77.14	4.13379	3.5426	77.14	4.99866	2.91624	78.44	6.71094	6.17192
77.34	8.53918	7.04712	77.24	4.1416	3.5425	77.24	4.99963	2.9161	78.54	6.72461	6.17161
77.44	8.52063	7.04683	77.34	4.12109	3.5424	77.34	4.99768	2.91596	78.64	6.74219	6.17129
77.54	8.52747	7.04654	77.44	4.11328	3.54229	77.44	5.00024	2.91582	78.74	6.72949	6.17098
77.64	8.5177	7.04625	77.54	4.12158	3.54219	77.54	4.98498	2.91568	78.84	6.74023	6.17066
77.74	8.5177	7.04596	77.64	4.12695	3.54208	77.64	4.98792	2.91553	78.94	6.74316	6.17035
77.84	8.50598	7.04568	77.74	4.12012	3.54198	77.74	4.98791	2.91539	79.04	6.74805	6.17003
77.94	8.49036	7.04539	77.84	4.11914	3.54187	77.84	4.9762	2.91525	79.14	6.7627	6.16972
78.04	8.49988	7.0451	77.94	4.1123	3.54177	77.94	4.98108	2.91511	79.24	6.77539	6.1694
78.14	8.50854	7.04481	78.04	4.11133	3.54167	78.04	4.96741	2.91497	79.34	6.80176	6.16908
78.24	8.5011	7.04453	78.14	4.10449	3.54156	78.14	4.95667	2.91483	79.44	6.81445	6.16877
78.34	8.49231	7.04424	78.24	4.11133	3.54146	78.24	4.96643	2.91469	79.54	6.83106	6.16845
78.44	8.48157	7.04395	78.34	4.11914	3.54135	78.34	4.95862	2.91455	79.64	6.85254	6.16814
78.54	8.4884	7.04366	78.44	4.12402	3.54125	78.44	4.96448	2.91441	79.74	6.88086	6.16782
78.64	8.48218	7.04337	78.54	4.13086	3.54115	78.54	4.9596	2.91427	79.84	6.8916	6.16751
78.74	8.48547	7.04309	78.64	4.12598	3.54104	78.64	4.96057	2.91413	79.94	6.90625	6.16719
78.84	8.49036	7.0428	78.74	4.12402	3.54094	78.74	4.95471	2.91399	80.04	6.92871	6.16688
78.94	8.49133	7.04251	78.84	4.12695	3.54083	78.84	4.96021	2.91385	80.14	6.95898	6.16656
79.04	8.48254	7.04222	78.94	4.13184	3.54073	78.94	4.96484	2.91371	80.24	6.96582	6.16625
79.14	8.47668	7.04194	79.04	4.13281	3.54063	79.04	4.96155	2.91357	80.34	6.97071	6.16593
79.24	8.48645	7.04165	79.14	4.12402	3.54052	79.14	4.96179	2.91343	80.44	6.98437	6.16562
79.34	8.48157	7.04136	79.24	4.10352	3.54042	79.24	4.95959	2.91329	80.54	6.99609	6.1653
79.44	8.47766	7.04107	79.34	4.09375	3.54031	79.34	4.9574	2.91315	80.64	6.98438	6.16499
79.54	8.47534	7.04078	79.44	4.09863	3.54021	79.44	4.94812	2.913	80.74	6.97266	6.16467
79.64	8.45618	7.0405	79.54	4.08789	3.54011	79.54	4.93811	2.91286	80.84	6.9668	6.16436
79.74	8.43274	7.04021	79.64	4.04492	3.54	79.64	4.91858	2.91272	80.94	6.9375	6.16404
79.84	8.42493	7.03992	79.74	4.01172	3.5399	79.74	4.90076	2.91258	81.04	6.92578	6.16373
79.94	8.39856	7.03963	79.84	3.9707	3.53979	79.84	4.87097	2.91244	81.14	6.90332	6.16341
80.04	8.39465	7.03935	79.94	3.96094	3.53969	79.94	4.84729	2.9123	81.24	6.88086	6.1631
80.14	8.41003	7.03906	80.04	3.96582	3.53958	80.04	4.83106	2.91216	81.34	6.8584	6.16278
80.24	8.43371	7.03877	80.14	3.98828	3.53948	80.14	4.84241	2.91202	81.44	6.82324	6.16247
80.34	8.45422	7.03848	80.24	4.0166	3.53938	80.24	4.88159	2.91188	81.54	6.80859	6.16215
80.44	8.48816	7.0382	80.34	4.07178	3.53927	80.34	4.91467	2.91174	81.64	6.79297	6.16184
80.54	8.50793	7.03791	80.44	4.09961	3.53917	80.44	4.94568	2.9116	81.74	6.78613	6.16153
80.64	8.52026	7.03762	80.54	4.125	3.53906	80.54	4.98462	2.91146	81.84	6.75195	6.16121
80.74	8.52429	7.03733	80.64	4.13037	3.53896	80.64	4.99121	2.91132	81.94	6.7168	6.1609
80.84	8.54895	7.03705	80.74	4.14648	3.53886	80.74	4.99768	2.91118	82.04	6.69824	6.16058
80.94	8.55542	7.03676	80.84	4.14404	3.53875	80.84	4.99963	2.91104	82.14	6.66797	6.16027
81.04	8.53174	7.03647	80.94	4.15869	3.53865	80.94	4.9928	2.9109	82.24	6.64746	6.15995
81.14	8.53821	7.03618	81.04	4.15234	3.53854	81.04	5.00158	2.91076	82.34	6.62109	6.15964
81.24	8.53858	7.0359	81.14	4.17285	3.53844	81.14	4.99414	2.91062	82.44	6.60352	6.15932
81.34	8.5398	7.03561	81.24	4.17969	3.53834	81.24	5.01782	2.91048	82.54	6.59863	6.15901
81.44	8.54248	7.03532	81.34	4.21094	3.53823	81.34	5.03064	2.91034	82.64	6.58789	6.15869
81.54	8.54859	7.03503	81.44	4.24121	3.53813	81.44	5.04102	2.9102	82.74	6.59473	6.15838
81.64	8.56433	7.03475	81.54	4.25097	3.53802	81.54	5.04419	2.91006	82.84	6.58398	6.15806
81.74	8.56421	7.03446	81.64	4.23145	3.53792	81.64	5.04126	2.90992	82.94	6.57422	6.15775
81.84	8.55737	7.03417	81.74	4.22949	3.53782	81.74	5.05273	2.90978	83.04	6.56055	6.15743
81.94	8.54346	7.03388	81.84	4.21777	3.53771	81.84	5.04321	2.90963	83.14	6.55273	6.15712
82.04	8.53199	7.0336	81.94	4.1914	3.53761	81.94	5.02759	2.90949	83.24	6.56641	6.15681
82.14	8.50171	7.03331	82.04	4.15429	3.5375	82.04	5.00415	2.90935	83.34	6.56055	6.15649
82.24	8.45679	7.03302	82.14	4.1211	3.5374	82.14	4.97388	2.90921	83.44	6.57422	6.15618
82.34	8.42395	7.03273	82.24	4.09766	3.5373	82.24	4.93286	2.90907	83.54	6.58398	6.15586
82.44	8.39429	7.03245	82.34	4.07519	3.53719	82.34	4.91919	2.90893	83.64	6.58594	6.15555
82.54	8.37476	7.03216	82.44	4.03857	3.53709	82.44	4.88635	2.90879	83.74	6.57227	6.15523
82.64	8.34387	7.03187	82.54	4.01709	3.53698	82.54	4.84302	2.90865	83.84	6.5625	6.15492
82.74	8.33667	7.03158	82.64	4.00684	3.53688	82.64	4.83911	2.90851	83.94	6.56445	6.1546
82.84	8.33215	7.0313	82.74	4.02442	3.53678	82.74	4.83362	2.90837	84.04	6.55078	6.15429
82.94	8.33508	7.03101	82.84	4.03955	3.53667	82.84	4.84924	2.90823	84.14	6.55273	6.15397
83.04	8.35559	7.03072	82.94	4.05322	3.53657	82.94	4.85608	2.90809	84.24	6.55469	6.15366
83.14	8.3595	7.03044	83.04	4.08447	3.53646	83.04	4.8678	2.90795	84.34	6.5625	6.15335
83.24	8.37121	7.03015	83.14	4.1084	3.53636	83.14	4.86096	2.90781	84.44	6.56445	6.15303
83.34	8.38098	7.02986	83.24	4.10156	3.53626	83.24	4.86877	2.90767	84.54	6.56055	6.15272
83.44	8.37415	7.02957	83.34	4.09668	3.53615	83.34	4.86975	2.90753	84.64	6.55078	6.1524
83.54	8.36829	7.02929	83.44	4.08643	3.53605	83.44	4.88245	2.90739	84.74	6.54883	6.15209
83.64	8.38464	7.029	83.54	4.07813	3.53594	83.54	4.86877	2.90725	84.84	6.53027	6.15177
83.74	8.38062	7.02871	83.64	4.08105	3.53584	83.64	4.87756	2.90711	84.94	6.54102	6.15146
83.84	8.38684	7.02842	83.74	4.07813	3.53574	83.74	4.86035	2.90697	85.04	6.5293	6.15115
83.94	8.38586	7.02814	83.84	4.07617	3.53563	83.84	4.86682	2.90683	85.14	6.53711	6.15083
84.04	8.40832	7.02785	83.94	4.08496	3.53553	83.94	4.86682	2.90669	85.24	6.5293	6.15052
84.14	8.41223	7.02756	84.04	4.09473	3.53542	84.04	4.88635	2.90655	85.34	6.5166	6.1502
84.24	8.42432	7.02728	84.14	4.10937	3.53532	84.14	4.88867	2.90641	85.44	6.51953	6.14989
84.34	8.44214	7.02699	84.24	4.12598	3.53522	84.24	4.90259	2.90627	85.54	6.5332	6.14957
84.44	8.43665	7.0267	84.34	4.1084	3.53511	84.34	4.89026	2.90613	85.64	6.53125	6.14926
84.54	8.43274	7.02641	84.44	4.1084	3.53501	84.44	4.90295	2.90599	85.74	6.53809	6.14895
84.64	8.43079	7.02613	84.54	4.09863	3.5349	84.54	4.89417	2.90585	85.84	6.53125	6.14863
84.74	8.43445	7.02584	84.64	4.08008	3.5348	84.64	4.88501	2.90571	85.94	6.5293	6.14832
84.84	8.43079	7.02555	84.74	4.08301	3.5347	84.74	4.86877	2.90557	86.04	6.52539	6.148
84.94	8.42786	7.02527	84.84	4.08105	3.53459	84.84	4.87073	2.90543	86.14	6.51758	6.14769
85.04	8.42688	7.02498	84.94	4.08887	3.53449	84.94	4.86755	2.90529	86.24	6.50586	6.14738
85.14	8.43079	7.02469	85.04	4.08398	3.53439	85.04	4.86975	2.90515	86.34	6.50195	6.14706
85.24	8.4386	7.02441	85.14	4.07813	3.53428	85.14	4.85608	2.90501	86.44	6.49219	6.14675
85.34	8.4425	7.02412	85.24	4.07813	3.53418	85.24	4.86389	2.90487	86.54	6.47852	6.14643
85.44	8.43176	7.02383	85.34	4.07422	3.53407	85.34	4.85608	2.90473	86.64	6.47852	6.14612
85.54	8.42981	7.02354	85.44	4.08789	3.53397	85.44	4.87268	2.90459	86.74	6.47852	6.14581
85.64	8.41931	7.02326	85.54	4.09326	3.53387	85.54	4.88733	2.90445	86.84	6.4668	6.14549
85.74	8.4259	7.02297	85.64	4.08643	3.53376	85.64	4.88831	2.90431	86.94	6.45898	6.14518
85.84	8.42688	7.02268	85.74	4.07422	3.53366	85.74	4.89026	2.90417	87.04	6.45898	6.14486
85.94	8.42786	7.0224	85.84	4.07031	3.53355	85.84	4.88074	2.90403	87.14	6.44336	6.14455
86.04	8.42004	7.02211	85.94	4.06152	3.53345	85.94	4.88416	2.90389	87.24	6.4375	6.14424
86.14	8.42566	7.02182	86.04	4.06152	3.53335	86.04	4.8844	2.90375	87.34	6.43359	6.14392
86.24	8.42688	7.02154	86.14	4.05078	3.53324	86.14	4.88147	2.90361	87.44	6.41992	6.14361
86.34	8.42688	7.02125	86.24	4.05176	3.53314	86.24	4.88244	2.90347	87.54	6.42969	6.14329
86.44	8.42981	7.02096	86.34	4.04395	3.53303	86.34	4.86877	2.90333	87.64	6.41602	6.14298
86.54	8.42395	7.02068	86.44	4.04834	3.53293	86.44	4.86292	2.90319	87.74	6.41992	6.14267
86.64	8.41125	7.02039	86.54	4.04688	3.53283	86.54	4.86487	2.90305	87.84	6.41797	6.14235
86.74	8.41479	7.0201	86.64	4.04199	3.53272	86.64	4.85901	2.90291	87.94	6.41602	6.14204
86.84	8.41614	7.01981	86.74	4.04004	3.53262	86.74	4.85608	2.90277	88.04	6.4043	6.14173
86.94	8.40698	7.01953	86.84	4.02539	3.53252	86.84	4.85767	2.90263	88.14	6.4082	6.14141
87.04	8.40637	7.01924	86.94	4.03125	3.53241	86.94	4.85181	2.90249	88.24	6.39258	6.1411
87.14	8.41321	7.01895	87.04	4.03809	3.53231	87.04	4.84827	2.90235	88.34	6.37891	6.14078
87.24	8.40735	7.01867	87.14	4.04346	3.5322	87.14	4.85388	2.90221	88.44	6.36719	6.14047
87.34	8.41809	7.01838	87.24	4.03418	3.5321	87.24	4.8512	2.90207	88.54	6.35937	6.14016
87.44	8.41711	7.01809	87.34	4.02832	3.532	87.34	4.8512	2.90193	88.64	6.35156	6.13984
87.54	8.42493	7.01781	87.44	4.01855	3.53189	87.44	4.83752	2.90179	88.74	6.36523	6.13953
87.64	8.42175	7.01752	87.54	4.01709	3.53179	87.54	4.83362	2.90165	88.84	6.33203	6.13922
87.74	8.42395	7.01723	87.64	4.01465	3.53168	87.64	4.83362	2.90151	88.94	6.32324	6.1389
87.84	8.41711	7.01695	87.74	4.01465	3.53158	87.74	4.81799	2.90137	89.04	6.31836	6.13859
87.94	8.41125	7.01666	87.84	4.00977	3.53148	87.84	4.81372	2.90123	89.14	6.32617	6.13827
88.04	8.41321	7.01637	87.94	4.00098	3.53137	87.94	4.80627	2.90109	89.24	6.33203	6.13796
88.14	8.41028	7.01609	88.04	4.00391	3.53127	88.04	4.81702	2.90095	89.34	6.33203	6.13765
88.24	8.40662	7.0158	88.14	3.99024	3.53117	88.14	4.80786	2.90081	89.44	6.32422	6.13733
88.34	8.40833	7.01551	88.24	3.99023	3.53106	88.24	4.79163	2.90067	89.54	6.32227	6.13702
88.44	8.4093	7.01523	88.34	3.98828	3.53096	88.34	4.79456	2.90053	89.64	6.31055	6.13671
88.54	8.40833	7.01494	88.44	3.99219	3.53085	88.44	4.7926	2.90039	89.74	6.30566	6.13639
88.64	8.40735	7.01465	88.54	3.97363	3.53075	88.54	4.77893	2.90025	89.84	6.2832	6.13608
88.74	8.41028	7.01437	88.64	3.97949	3.53065	88.64	4.78674	2.90011	89.94	6.28906	6.13577
88.84	8.39856	7.01408	88.74	3.97754	3.53054	88.74	4.77893	2.89997	90.04	6.28906	6.13545
88.94	8.3927	7.01379	88.84	3.9873	3.53044	88.84	4.78479	2.89983	90.14	6.28711	6.13514
89.04	8.39368	7.01351	88.94	3.98145	3.53034	88.94	4.77405	2.89969	90.24	6.27539	6.13483
89.14	8.39954	7.01322	89.04	3.98242	3.53023	89.04	4.77112	2.89955	90.34	6.27148	6.13451
89.24	8.39172	7.01293	89.14	3.97461	3.53013	89.14	4.76196	2.89941	90.44	6.27734	6.1342
89.34	8.39172	7.01265	89.24	3.98145	3.53002	89.24	4.76038	2.89927	90.54	6.26953	6.13389
89.44	8.38879	7.01236	89.34	3.98486	3.52992	89.34	4.76794	2.89913	90.64	6.26758	6.13357
89.54	8.39343	7.01207	89.44	3.97119	3.52982	89.44	4.76038	2.89899	90.74	6.25977	6.13326
89.64	8.39368	7.01179	89.54	3.97363	3.52971	89.54	4.75549	2.89885	90.84	6.25391	6.13295
89.74	8.39075	7.0115	89.64	3.96191	3.52961	89.64	4.75745	2.89871	90.94	6.25098	6.13263
89.84	8.38391	7.01121	89.74	3.9541	3.5295	89.74	4.76135	2.89857	91.04	6.24609	6.13232
89.94	8.38293	7.01093	89.84	3.95898	3.5294	89.84	4.76331	2.89843	91.14	6.25	6.13201
90.04	8.38098	7.01064	89.94	3.95215	3.5293	89.94	4.75354	2.89829	91.24	6.24805	6.13169
90.14	8.37903	7.01036	90.04	3.94922	3.52919	90.04	4.7467	2.89815	91.34	6.24805	6.13138
90.24	8.36401	7.01007	90.14	3.95313	3.52909	90.14	4.74829	2.89801	91.44	6.23633	6.13107
90.34	8.36047	7.00978	90.24	3.94727	3.52899	90.24	4.74768	2.89787	91.54	6.23242	6.13075
90.44	8.36731	7.0095	90.34	3.94336	3.52888	90.34	4.74768	2.89773	91.64	6.23828	6.13044
90.54	8.36047	7.00921	90.44	3.93848	3.52878	90.44	4.74573	2.89759	91.74	6.22656	6.13013
90.64	8.36047	7.00892	90.54	3.94434	3.52867	90.54	4.74084	2.89745	91.84	6.22656	6.12981
90.74	8.35071	7.00864	90.64	3.93262	3.52857	90.64	4.72815	2.89731	91.94	6.22266	6.1295
90.84	8.35461	7.00835	90.74	3.93652	3.52847	90.74	4.73108	2.89717	92.04	6.2168	6.12919
90.94	8.35071	7.00806	90.84	3.94238	3.52836	90.84	4.72034	2.89703	92.14	6.20508	6.12887
91.04	8.3468	7.00778	90.94	3.93457	3.52826	90.94	4.73206	2.89689	92.24	6.19336	6.12856
91.14	8.34583	7.00749	91.04	3.93262	3.52816	91.04	4.72131	2.89675	92.34	6.2002	6.12825
91.24	8.34973	7.00721	91.14	3.93213	3.52805	91.14	4.7262	2.89661	92.44	6.19531	6.12793
91.34	8.34387	7.00692	91.24	3.93945	3.52795	91.24	4.71643	2.89647	92.54	6.20117	6.12762
91.44	8.34387	7.00663	91.34	3.93164	3.52785	91.34	4.71643	2.89633	92.64	6.18945	6.12731
91.54	8.33411	7.00635	91.44	3.93262	3.52774	91.44	4.70959	2.89619	92.74	6.19336	6.127
91.64	8.34058	7.00606	91.54	3.93652	3.52764	91.54	4.71155	2.89605	92.84	6.19141	6.12668
91.74	8.34778	7.00577	91.64	3.93799	3.52753	91.64	4.69983	2.89591	92.94	6.17969	6.12637
91.84	8.33801	7.00549	91.74	3.92627	3.52743	91.74	4.70178	2.89578	93.04	6.19141	6.12606
91.94	8.34094	7.0052	91.84	3.92188	3.52733	91.84	4.70178	2.89564	93.14	6.18945	6.12574
92.04	8.33801	7.00492	91.94	3.92188	3.52722	91.94	4.69946	2.8955	93.24	6.17676	6.12543
92.14	8.32825	7.00463	92.04	3.92188	3.52712	92.04	4.69104	2.89536	93.34	6.1582	6.12512
92.24	8.33411	7.00434	92.14	3.92188	3.52702	92.14	4.69202	2.89522	93.44	6.1582	6.1248
92.34	8.33411	7.00406	92.24	3.91406	3.52691	92.24	4.69202	2.89508	93.54	6.14648	6.12449
92.44	8.32043	7.00377	92.34	3.91602	3.52681	92.34	4.68225	2.89494	93.64	6.15137	6.12418
92.54	8.31458	7.00348	92.44	3.91895	3.5267	92.44	4.69006	2.8948	93.74	6.1582	6.12387
92.64	8.31458	7.0032	92.54	3.91895	3.5266	92.54	4.68713	2.89466	93.84	6.14356	6.12355
92.74	8.30676	7.00291	92.64	3.91064	3.5265	92.64	4.68518	2.89452	93.94	6.1582	6.12324
92.84	8.31458	7.00263	92.74	3.91553	3.52639	92.74	4.67249	2.89438	94.04	6.15039	6.12293
92.94	8.30481	7.00234	92.84	3.91895	3.52629	92.84	4.67737	2.89424	94.14	6.15039	6.12261
93.04	8.30969	7.00205	92.94	3.91699	3.52619	92.94	4.68713	2.8941	94.24	6.13086	6.1223
93.14	8.29602	7.00177	93.04	3.90234	3.52608	93.04	4.68323	2.89396	94.34	6.13086	6.12199
93.24	8.28821	7.00148	93.14	3.90234	3.52598	93.14	4.68323	2.89382	94.44	6.13086	6.12168
93.34	8.28723	7.0012	93.24	3.90625	3.52587	93.24	4.68811	2.89368	94.54	6.12695	6.12136
93.44	8.28528	7.00091	93.34	3.91797	3.52577	93.34	4.68909	2.89354	94.64	6.12109	6.12105
93.54	8.28039	7.00062	93.44	3.92188	3.52567	93.44	4.68518	2.8934	94.74	6.12109	6.12074
93.64	8.27454	7.00034	93.54	3.91992	3.52556	93.54	4.68909	2.89326	94.84	6.10938	6.12043
93.74	8.27454	7.00005	93.64	3.91699	3.52546	93.64	4.6803	2.89312	94.94	6.10156	6.12011
93.84	8.27454	6.99977	93.74	3.90723	3.52536	93.74	4.68518	2.89298	95.04	6.10156	6.1198
93.94	8.26575	6.99948	93.84	3.90039	3.52525	93.84	4.68811	2.89284	95.14	6.10156	6.11949
94.04	8.25989	6.99919	93.94	3.90332	3.52515	93.94	4.68909	2.8927	95.24	6.08984	6.11917
94.14	8.25012	6.99891	94.04	3.90918	3.52505	94.04	4.68811	2.89256	95.34	6.08984	6.11886
94.24	8.25012	6.99862	94.14	3.90918	3.52494	94.14	4.6803	2.89243	95.44	6.08984	6.11855
94.34	8.255	6.99834	94.24	3.90674	3.52484	94.24	4.67834	2.89229	95.54	6.08203	6.11824
94.44	8.255	6.99805	94.34	3.90527	3.52473	94.34	4.66174	2.89215	95.64	6.08203	6.11792
94.54	8.255	6.99776	94.44	3.90332	3.52463	94.44	4.67053	2.89201	95.74	6.07031	6.11761
94.64	8.24329	6.99748	94.54	3.89746	3.52453	94.54	4.67639	2.89187	95.84	6.08594	6.1173
94.74	8.24329	6.99719	94.64	3.89746	3.52442	94.64	4.67249	2.89173	95.94	6.06445	6.11699
94.84	8.2384	6.99691	94.74	3.8916	3.52432	94.74	4.65881	2.89159	96.04	6.05859	6.11667
94.94	8.23547	6.99662	94.84	3.8916	3.52422	94.84	4.66663	2.89145	96.14	6.05469	6.11636
95.04	8.23547	6.99633	94.94	3.8916	3.52411	94.94	4.66956	2.89131	96.24	6.05273	6.11605
95.14	8.23352	6.99605	95.04	3.89551	3.52401	95.04	4.65686	2.89117	96.34	6.05469	6.11574
95.24	8.22571	6.99576	95.14	3.89551	3.52391	95.14	4.66174	2.89103	96.44	6.04883	6.11542
95.34	8.2218	6.99548	95.24	3.89551	3.5238	95.24	4.66663	2.89089	96.54	6.04883	6.11511
95.44	8.21594	6.99519	95.34	3.89551	3.5237	95.34	4.65686	2.89075	96.64	6.0332	6.1148
95.54	8.2179	6.9949	95.44	3.89551	3.5236	95.44	4.65686	2.89061	96.74	6.03906	6.11449
95.64	8.21594	6.99462	95.54	3.89551	3.52349	95.54	4.651	2.89047	96.84	6.02734	6.11417
95.74	8.21008	6.99433	95.64	3.8916	3.52339	95.64	4.651	2.89033	96.94	6.02734	6.11386
95.84	8.20129	6.99405	95.74	3.89746	3.52328	95.74	4.64417	2.89019	97.04	6.02344	6.11355
95.94	8.19934	6.99376	95.84	3.88867	3.52318	95.84	4.65002	2.89005	97.14	6.01758	6.11324
96.04	8.19641	6.99348	95.94	3.88477	3.52308	95.94	4.64709	2.88992	97.24	6.00977	6.11293
96.14	8.1925	6.99319	96.04	3.88281	3.52297	96.04	4.63733	2.88978	97.34	6.01367	6.11261
96.24	8.18371	6.9929	96.14	3.88086	3.52287	96.14	4.63733	2.88964	97.44	6.01953	6.1123
96.34	8.19153	6.99262	96.24	3.88037	3.52277	96.24	4.63733	2.8895	97.54	6.00781	6.11199
96.44	8.19348	6.99233	96.34	3.88379	3.52266	96.34	4.63538	2.88936	97.64	5.99609	6.11168
96.54	8.19641	6.99205	96.44	3.88379	3.52256	96.44	4.63831	2.88922	97.74	5.99609	6.11136
96.64	8.19153	6.99176	96.54	3.88379	3.52246	96.54	4.6344	2.88908	97.84	5.99609	6.11105
96.74	8.18664	6.99148	96.64	3.87793	3.52235	96.64	4.63049	2.88894	97.94	5.98047	6.11074
96.84	8.18274	6.99119	96.74	3.87793	3.52225	96.74	4.63733	2.8888	98.04	5.98047	6.11043
96.94	8.17688	6.9909	96.84	3.87793	3.52215	96.84	4.63635	2.88866	98.14	5.97266	6.11012
97.04	8.18371	6.99062	96.94	3.87793	3.52204	96.94	4.63733	2.88852	98.24	5.97852	6.1098
97.14	8.18005	6.99033	97.04	3.87988	3.52194	97.04	4.62073	2.88838	98.34	5.97754	6.10949
97.24	8.17395	6.99005	97.14	3.87891	3.52183	97.14	4.62073	2.88824	98.44	5.98047	6.10918
97.34	8.18078	6.98976	97.24	3.88086	3.52173	97.24	4.62463	2.8881	98.54	5.97949	6.10887
97.44	8.17493	6.98948	97.34	3.87793	3.52163	97.34	4.62756	2.88796	98.64	5.98242	6.10855
97.54	8.17297	6.98919	97.44	3.86816	3.52152	97.44	4.62756	2.88783	98.74	5.96875	6.10824
97.64	8.16809	6.98891	97.54	3.86035	3.52142	97.54	4.62561	2.88769	98.84	5.96484	6.10793
97.74	8.16516	6.98862	97.64	3.86914	3.52132	97.64	4.62268	2.88755	98.94	5.9668	6.10762
97.84	8.16125	6.98833	97.74	3.85547	3.52121	97.74	4.62463	2.88741	99.04	5.94922	6.10731
97.94	8.15735	6.98805	97.84	3.85254	3.52111	97.84	4.63245	2.88727	99.14	5.96484	6.10699
98.04	8.16028	6.98776	97.94	3.84473	3.52101	97.94	4.62268	2.88713	99.24	5.96289	6.10668
98.14	8.16516	6.98748	98.04	3.84082	3.5209	98.04	4.62268	2.88699	99.34	5.96484	6.10637
98.24	8.16516	6.98719	98.14	3.84082	3.5208	98.14	4.62268	2.88685	99.44	5.95898	6.10606
98.34	8.16516	6.98691	98.24	3.83691	3.5207	98.24	4.62268	2.88671	99.54	5.93555	6.10575
98.44	8.16125	6.98662	98.34	3.83496	3.52059	98.34	4.62268	2.88657	99.64	5.92578	6.10543
98.54	8.15735	6.98634	98.44	3.83984	3.52049	98.44	4.61292	2.88643	99.74	5.91992	6.10512
98.64	8.16711	6.98605	98.54	3.83496	3.52039	98.54	4.61487	2.88629	99.84	5.9082	6.10481
98.74	8.17004	6.98576	98.64	3.84082	3.52028	98.64	4.61584	2.88615	99.94	5.91504	6.1045
98.84	8.16809	6.98548	98.74	3.84522	3.52018	98.74	4.61682	2.88602	100.04	5.89648	6.10419
98.94	8.16516	6.98519	98.84	3.84961	3.52007	98.84	4.62268	2.88588	100.14	5.88867	6.10387
99.04	8.16516	6.98491	98.94	3.84863	3.51997	98.94	4.62268	2.88574	100.24	5.88867	6.10356
99.14	8.1554	6.98462	99.04	3.86182	3.51987	99.04	4.62268	2.8856	100.34	5.87695	6.10325
99.24	8.16125	6.98434	99.14	3.86035	3.51976	99.14	4.61292	2.88546	100.44	5.87695	6.10294
99.34	8.1554	6.98405	99.24	3.85938	3.51966	99.24	4.61096	2.88532	100.54	5.87695	6.10263
99.44	8.16028	6.98377	99.34	3.86426	3.51956	99.34	4.60413	2.88518	100.64	5.86914	6.10232
99.54	8.15833	6.98348	99.44	3.85547	3.51945	99.44	4.59241	2.88504	100.74	5.85938	6.102
99.64	8.15344	6.9832	99.54	3.85938	3.51935	99.54	4.5885	2.8849	100.84	5.85352	6.10169
99.74	8.15539	6.98291	99.64	3.86719	3.51925	99.64	4.59045	2.88476	100.94	5.84668	6.10138
99.84	8.15149	6.98263	99.74	3.87012	3.51914	99.74	4.59338	2.88462	101.04	5.84766	6.10107
99.94	8.14563	6.98234	99.84	3.87012	3.51904	99.84	4.59338	2.88448	101.14	5.82813	6.10076
100.04	8.14294	6.98205	99.94	3.87207	3.51894	99.94	4.58948	2.88435	101.24	5.82813	6.10045
100.14	8.13684	6.98177	100.04	3.87305	3.51883	100.04	4.57312	2.88421	101.34	5.82813	6.10013
100.24	8.13	6.98148	100.14	3.86621	3.51873	100.14	4.56604	2.88407	101.44	5.82031	6.09982
100.34	8.1261	6.9812	100.24	3.86328	3.51863	100.24	4.56995	2.88393	101.54	5.80859	6.09951
100.44	8.12903	6.98091	100.34	3.87012	3.51852	100.34	4.5719	2.88379	101.64	5.79688	6.0992
100.54	8.12512	6.98063	100.44	3.86523	3.51842	100.44	4.56604	2.88365	101.74	5.79297	6.09889
100.64	8.11536	6.98034	100.54	3.8584	3.51832	100.54	4.56409	2.88351	101.84	5.79492	6.09858
100.74	8.11145	6.98006	100.64	3.85937	3.51821	100.64	4.55725	2.88337	101.94	5.79297	6.09826
100.84	8.11633	6.97977	100.74	3.85498	3.51811	100.74	4.55335	2.88323	102.04	5.79004	6.09795
100.94	8.11536	6.97949	100.84	3.86279	3.51801	100.84	4.55432	2.88309	102.14	5.77344	6.09764
101.04	8.10754	6.9792	100.94	3.86328	3.5179	100.94	4.54651	2.88295	102.24	5.76367	6.09733
101.14	8.10657	6.97892	101.04	3.87012	3.5178	101.04	4.53967	2.88282	102.34	5.76172	6.09702
101.24	8.10559	6.97863	101.14	3.87012	3.5177	101.14	4.5387	2.88268	102.44	5.76758	6.09671
101.34	8.09485	6.97835	101.24	3.87109	3.51759	101.24	4.53906	2.88254	102.54	5.75586	6.0964
101.44	8.0968	6.97806	101.34	3.86816	3.51749	101.34	4.5426	2.8824	102.64	5.75586	6.09608
101.54	8.10205	6.97778	101.44	3.86035	3.51738	101.44	4.53381	2.88226	102.74	5.75586	6.09577
101.64	8.10168	6.97749	101.54	3.86133	3.51728	101.54	4.52796	2.88212	102.84	5.76465	6.09546
101.74	8.10559	6.97721	101.64	3.86816	3.51718	101.64	4.53772	2.88198	102.94	5.77734	6.09515
101.84	8.10986	6.97692	101.74	3.86914	3.51707	101.74	4.53967	2.88184	103.04	5.76953	6.09484
101.94	8.10266	6.97664	101.84	3.86621	3.51697	101.84	4.53503	2.8817	103.14	5.77734	6.09453
102.04	8.0968	6.97635	101.94	3.87061	3.51687	101.94	4.53088	2.88156	103.24	5.75195	6.09422
102.14	8.09412	6.97607	102.04	3.875	3.51676	102.04	4.526	2.88143	103.34	5.75781	6.0939
102.24	8.10168	6.97578	102.14	3.86816	3.51666	102.14	4.53027	2.88129	103.44	5.75781	6.09359
102.34	8.10071	6.9755	102.24	3.86768	3.51656	102.24	4.54651	2.88115	103.54	5.76172	6.09328
102.44	8.0968	6.97521	102.34	3.87207	3.51645	102.34	4.53186	2.88101	103.64	5.76367	6.09297
102.54	8.10168	6.97493	102.44	3.8877	3.51635	102.44	4.54358	2.88087	103.74	5.77539	6.09266
102.64	8.0968	6.97464	102.54	3.89356	3.51625	102.54	4.54846	2.88073	103.84	5.77539	6.09235
102.74	8.11145	6.97436	102.64	3.89551	3.51614	102.64	4.54944	2.88059	103.94	5.77148	6.09204
102.84	8.11829	6.97407	102.74	3.90234	3.51604	102.74	4.5426	2.88045	104.04	5.77344	6.09172
102.94	8.11438	6.97379	102.84	3.89844	3.51594	102.84	4.54163	2.88031	104.14	5.77734	6.09141
103.04	8.11047	6.9735	102.94	3.89941	3.51583	102.94	4.53479	2.88017	104.24	5.78125	6.0911
103.14	8.10657	6.97322	103.04	3.90283	3.51573	103.04	4.54065	2.88004	104.34	5.78711	6.09079
103.24	8.10754	6.97293	103.14	3.90625	3.51563	103.14	4.54065	2.8799	104.44	5.79102	6.09048
103.34	8.09973	6.97265	103.24	3.89551	3.51552	103.24	4.5426	2.87976	104.54	5.80078	6.09017
103.44	8.08997	6.97236	103.34	3.89355	3.51542	103.34	4.53577	2.87962	104.64	5.80273	6.08986
103.54	8.08996	6.97208	103.44	3.87988	3.51532	103.44	4.53381	2.87948	104.74	5.80762	6.08955
103.64	8.09094	6.97179	103.54	3.87549	3.51521	103.54	4.53162	2.87934	104.84	5.80274	6.08924
103.74	8.08118	6.97151	103.64	3.87891	3.51511	103.64	4.53284	2.8792	104.94	5.8125	6.08892
103.84	8.07727	6.97122	103.74	3.87695	3.51501	103.74	4.53479	2.87906	105.04	5.81543	6.08861
103.94	8.06848	6.97094	103.84	3.87402	3.5149	103.84	4.53381	2.87893	105.14	5.82813	6.0883
104.04	8.06921	6.97065	103.94	3.87598	3.5148	103.94	4.51428	2.87879	105.24	5.82813	6.08799
104.14	8.0658	6.97037	104.04	3.88184	3.5147	104.04	4.50769	2.87865	105.34	5.82031	6.08768
104.24	8.06262	6.97008	104.14	3.87988	3.51459	104.14	4.50842	2.87851	105.44	5.83008	6.08737
104.34	8.06848	6.9698	104.24	3.88135	3.51449	104.24	4.52112	2.87837	105.54	5.82813	6.08706
104.44	8.07043	6.96951	104.34	3.87793	3.51439	104.34	4.52503	2.87823	105.64	5.82422	6.08675
104.54	8.07336	6.96923	104.44	3.86816	3.51428	104.44	4.52698	2.87809	105.74	5.81445	6.08644
104.64	8.07532	6.96894	104.54	3.85693	3.51418	104.54	4.52307	2.87795	105.84	5.8125	6.08613
104.74	8.07532	6.96866	104.64	3.85547	3.51408	104.64	4.52991	2.87781	105.94	5.81836	6.08581
104.84	8.0802	6.96837	104.74	3.85938	3.51397	104.74	4.54065	2.87768	106.04	5.82227	6.0855
104.94	8.08118	6.96809	104.84	3.85059	3.51387	104.84	4.54456	2.87754	106.14	5.81641	6.08519
105.04	8.08606	6.96781	104.94	3.86621	3.51377	104.94	4.55042	2.8774	106.24	5.82422	6.08488
105.14	8.09778	6.96752	105.04	3.86914	3.51366	105.04	4.5553	2.87726	106.34	5.81836	6.08457
105.24	8.09583	6.96724	105.14	3.85938	3.51356	105.14	4.55469	2.87712	106.44	5.81152	6.08426
105.34	8.09485	6.96695	105.24	3.84766	3.51346	105.24	4.56018	2.87698	106.54	5.81836	6.08395
105.44	8.09973	6.96667	105.34	3.8457	3.51335	105.34	4.56506	2.87684	106.64	5.81836	6.08364
105.54	8.10266	6.96638	105.44	3.84473	3.51325	105.44	4.56604	2.8767	106.74	5.81055	6.08333
105.64	8.09778	6.9661	105.54	3.83545	3.51315	105.54	4.56799	2.87657	106.84	5.81641	6.08302
105.74	8.1001	6.96581	105.64	3.85254	3.51304	105.64	4.56311	2.87643	106.94	5.8125	6.08271
105.84	8.10364	6.96553	105.74	3.84473	3.51294	105.74	4.56311	2.87629	107.04	5.81445	6.0824
105.94	8.09387	6.96524	105.84	3.83594	3.51284	105.84	4.55823	2.87615	107.14	5.82031	6.08208
106.04	8.08411	6.96496	105.94	3.82812	3.51273	105.94	4.55627	2.87601	107.24	5.82031	6.08177
106.14	8.08411	6.96467	106.04	3.82031	3.51263	106.04	4.55566	2.87587	107.34	5.8125	6.08146
106.24	8.08215	6.96439	106.14	3.8125	3.51253	106.14	4.5592	2.87573	107.44	5.81836	6.08115
106.34	8.08118	6.9641	106.24	3.81738	3.51242	106.24	4.56409	2.87559	107.54	5.82227	6.08084
106.44	8.08411	6.96382	106.34	3.82031	3.51232	106.34	4.56409	2.87546	107.64	5.82031	6.08053
106.54	8.08997	6.96354	106.44	3.82031	3.51222	106.44	4.56897	2.87532	107.74	5.82422	6.08022
106.64	8.09094	6.96325	106.54	3.81885	3.51211	106.54	4.56409	2.87518	107.84	5.83008	6.07991
106.74	8.08118	6.96297	106.64	3.81055	3.51201	106.64	4.56897	2.87504	107.94	5.81836	6.0796
106.84	8.08899	6.96268	106.74	3.8125	3.51191	106.74	4.56897	2.8749	108.04	5.81836	6.07929
106.94	8.08899	6.9624	106.84	3.80371	3.51181	106.84	4.56665	2.87476	108.14	5.81836	6.07898
107.04	8.08899	6.96211	106.94	3.80566	3.5117	106.94	4.56738	2.87462	108.24	5.83008	6.07867
107.14	8.07922	6.96183	107.04	3.81055	3.5116	107.04	4.56995	2.87449	108.34	5.82422	6.07836
107.24	8.08411	6.96154	107.14	3.81348	3.5115	107.14	4.56409	2.87435	108.44	5.83008	6.07805
107.34	8.08411	6.96126	107.24	3.80957	3.51139	107.24	4.56702	2.87421	108.54	5.83008	6.07774
107.44	8.08411	6.96098	107.34	3.80859	3.51129	107.34	4.56409	2.87407	108.64	5.83398	6.07743
107.54	8.08801	6.96069	107.44	3.80664	3.51119	107.44	4.55237	2.87393	108.74	5.82812	6.07711
107.64	8.09387	6.96041	107.54	3.80957	3.51108	107.54	4.56213	2.87379	108.84	5.82813	6.0768
107.74	8.09582	6.96012	107.64	3.80566	3.51098	107.64	4.55725	2.87365	108.94	5.82813	6.07649
107.84	8.09387	6.95984	107.74	3.80078	3.51088	107.74	4.56702	2.87351	109.04	5.82031	6.07618
107.94	8.08801	6.95955	107.84	3.80078	3.51077	107.84	4.5647	2.87338	109.14	5.82031	6.07587
108.04	8.08508	6.95927	107.94	3.80078	3.51067	107.94	4.56116	2.87324	109.24	5.81641	6.07556
108.14	8.08508	6.95898	108.04	3.78613	3.51057	108.04	4.56116	2.8731	109.34	5.80859	6.07525
108.24	8.08801	6.9587	108.14	3.78223	3.51046	108.14	4.56177	2.87296	109.44	5.79688	6.07494
108.34	8.07532	6.95842	108.24	3.78223	3.51036	108.24	4.55762	2.87282	109.54	5.79688	6.07463
108.44	8.08118	6.95813	108.34	3.78027	3.51026	108.34	4.56116	2.87268	109.64	5.80859	6.07432
108.54	8.08118	6.95785	108.44	3.78516	3.51015	108.44	4.55884	2.87255	109.74	5.80859	6.07401
108.64	8.08118	6.95756	108.54	3.78418	3.51005	108.54	4.55823	2.87241	109.84	5.83203	6.0737
108.74	8.08582	6.95728	108.64	3.78613	3.50995	108.64	4.5553	2.87227	109.94	5.83399	6.07339
108.84	8.08826	6.95699	108.74	3.79102	3.50984	108.74	4.55041	2.87213	110.04	5.86914	6.07308
108.94	8.08777	6.95671	108.84	3.78418	3.50974	108.84	4.54846	2.87199	110.14	5.88184	6.07277
109.04	8.10071	6.95643	108.94	3.77832	3.50964	108.94	4.54553	2.87185	110.24	5.88867	6.07246
109.14	8.08801	6.95614	109.04	3.77832	3.50953	109.04	4.54358	2.87171	110.34	5.9043	6.07215
109.24	8.09778	6.95586	109.14	3.77246	3.50943	109.14	4.54456	2.87158	110.44	5.91797	6.07184
109.34	8.09289	6.95557	109.24	3.77637	3.50933	109.24	4.54163	2.87144	110.54	5.9375	6.07153
109.44	8.09094	6.95529	109.34	3.77832	3.50922	109.34	4.55139	2.8713	110.64	5.93262	6.07122
109.54	8.08801	6.95501	109.44	3.77832	3.50912	109.44	4.54163	2.87116	110.74	5.88867	6.07091
109.64	8.08801	6.95472	109.54	3.78076	3.50902	109.54	4.54163	2.87102	110.84	5.85059	6.0706
109.74	8.08801	6.95444	109.64	3.78027	3.50892	109.64	4.54163	2.87088	110.94	5.81055	6.07029
109.84	8.08801	6.95415	109.74	3.7666	3.50881	109.74	4.54455	2.87074	111.04	5.7627	6.06998
109.94	8.0968	6.95387	109.84	3.75195	3.50871	109.84	4.53479	2.87061	111.14	5.70605	6.06967
110.04	8.099	6.95358	109.94	3.76367	3.50861	109.94	4.53284	2.87047	111.24	5.65625	6.06936
110.14	8.08801	6.9533	110.04	3.76367	3.5085	110.04	4.52502	2.87033	111.34	5.61426	6.06905
110.24	8.10535	6.95302	110.14	3.76758	3.5084	110.14	4.52893	2.87019	111.44	5.56152	6.06874
110.34	8.10754	6.95273	110.24	3.77148	3.5083	110.24	4.52991	2.87005	111.54	5.53418	6.06843
110.44	8.10266	6.95245	110.34	3.76074	3.50819	110.34	4.53186	2.86991	111.64	5.4834	6.06812
110.54	8.10266	6.95216	110.44	3.7627	3.50809	110.44	4.52405	2.86978	111.74	5.42676	6.06781
110.64	8.10266	6.95188	110.54	3.76465	3.50799	110.54	4.52307	2.86964	111.84	5.39258	6.0675
110.74	8.10266	6.9516	110.64	3.75781	3.50788	110.64	4.51331	2.8695	111.94	5.34473	6.06719
110.84	8.10071	6.95131	110.74	3.76172	3.50778	110.74	4.50745	2.86936	112.04	5.30859	6.06688
110.94	8.09973	6.95103	110.84	3.75977	3.50768	110.84	4.50354	2.86922	112.14	5.27832	6.06657
111.04	8.10754	6.95074	110.94	3.75977	3.50757	110.94	4.50745	2.86908	112.24	5.26758	6.06626
111.14	8.10559	6.95046	111.04	3.75977	3.50747	111.04	4.50745	2.86895	112.34	5.27539	6.06595
111.24	8.10266	6.95018	111.14	3.75391	3.50737	111.14	4.48889	2.86881	112.44	5.27734	6.06564
111.34	8.10364	6.94989	111.24	3.76367	3.50727	111.24	4.49377	2.86867	112.54	5.26758	6.06533
111.44	8.11731	6.94961	111.34	3.76563	3.50716	111.34	4.49866	2.86853	112.64	5.26953	6.06502
111.54	8.13196	6.94932	111.44	3.75684	3.50706	111.44	4.49475	2.86839	112.74	5.25781	6.06471
111.64	8.13196	6.94904	111.54	3.77832	3.50696	111.54	4.49377	2.86825	112.84	5.26953	6.0644
111.74	8.1554	6.94876	111.64	3.79492	3.50685	111.64	4.526	2.86812	112.94	5.27344	6.06409
111.84	8.16126	6.94847	111.74	3.79297	3.50675	111.74	4.54748	2.86798	113.04	5.26367	6.06378
111.94	8.1759	6.94819	111.84	3.79883	3.50665	111.84	4.54456	2.86784	113.14	5.23047	6.06347
112.04	8.18567	6.9479	111.94	3.80762	3.50654	111.94	4.54846	2.8677	113.24	5.23828	6.06316
112.14	8.19543	6.94762	112.04	3.81934	3.50644	112.04	4.56531	2.86756	113.34	5.21484	6.06285
112.24	8.18494	6.94734	112.14	3.83203	3.50634	112.14	4.58069	2.86742	113.44	5.2207	6.06254
112.34	8.15247	6.94705	112.24	3.8418	3.50623	112.24	4.58655	2.86729	113.54	5.21875	6.06223
112.44	8.11951	6.94677	112.34	3.84375	3.50613	112.34	4.59729	2.86715	113.64	5.21875	6.06192
112.54	8.07239	6.94649	112.44	3.83984	3.50603	112.44	4.61096	2.86701	113.74	5.22461	6.06161
112.64	8.02966	6.9462	112.54	3.84375	3.50593	112.54	4.61157	2.86687	113.84	5.24903	6.0613
112.74	7.99817	6.94592	112.64	3.83496	3.50582	112.64	4.59167	2.86673	113.94	5.27929	6.06099
112.84	7.974	6.94563	112.74	3.78271	3.50572	112.74	4.53015	2.86659	114.04	5.29004	6.06068
112.94	7.92883	6.94535	112.84	3.7207	3.50562	112.84	4.45239	2.86646	114.14	5.32031	6.06037
113.04	7.88513	6.94507	112.94	3.62988	3.50551	112.94	4.38037	2.86632	114.24	5.3457	6.06006
113.14	7.85364	6.94478	113.04	3.55859	3.50541	113.04	4.30456	2.86618	114.34	5.36817	6.05975
113.24	7.82923	6.9445	113.14	3.46485	3.50531	113.14	4.22742	2.86604	114.44	5.37891	6.05944
113.34	7.79529	6.94421	113.24	3.37207	3.5052	113.24	4.1604	2.8659	114.54	5.39649	6.05913
113.44	7.73645	6.94393	113.34	3.28564	3.5051	113.34	4.09167	2.86576	114.64	5.41504	6.05882
113.54	7.70935	6.94365	113.44	3.18555	3.505	113.44	4.01721	2.86563	114.74	5.41992	6.05851
113.64	7.6615	6.94336	113.54	3.125	3.50489	113.54	3.99084	2.86549	114.84	5.42676	6.05821
113.74	7.61438	6.94308	113.64	3.10938	3.50479	113.64	3.97546	2.86535	114.94	5.45898	6.0579
113.84	7.57568	6.9428	113.74	3.08496	3.50469	113.74	3.96741	2.86521	115.04	5.47363	6.05759
113.94	7.57361	6.94251	113.84	3.11182	3.50459	113.84	3.97229	2.86507	115.14	5.50196	6.05728
114.04	7.58776	6.94223	113.94	3.16211	3.50448	113.94	3.97034	2.86494	115.24	5.53418	6.05697
114.14	7.62256	6.94195	114.04	3.23267	3.50438	114.04	3.9635	2.8648	115.34	5.55078	6.05666
114.24	7.66784	6.94166	114.14	3.32665	3.50428	114.14	3.99121	2.86466	115.44	5.57226	6.05635
114.34	7.69934	6.94138	114.24	3.39771	3.50417	114.24	4.05408	2.86452	115.54	5.59277	6.05604
114.44	7.73523	6.94109	114.34	3.47462	3.50407	114.34	4.12147	2.86438	115.64	5.59375	6.05573
114.54	7.77941	6.94081	114.44	3.55762	3.50397	114.44	4.19238	2.86424	115.74	5.59961	6.05542
114.64	7.83057	6.94053	114.54	3.64551	3.50386	114.54	4.25917	2.86411	115.84	5.61426	6.05511
114.74	7.88134	6.94024	114.64	3.70556	3.50376	114.64	4.33044	2.86397	115.94	5.60547	6.0548
114.84	7.92334	6.93996	114.74	3.74756	3.50366	114.74	4.40174	2.86383	116.04	5.5957	6.05449
114.94	7.97644	6.93968	114.84	3.75293	3.50356	114.84	4.46559	2.86369	116.14	5.59375	6.05418
115.04	8.02355	6.93939	114.94	3.75098	3.50345	114.94	4.52441	2.86355	116.24	5.60742	6.05387
115.14	8.04639	6.93911	115.04	3.74756	3.50335	115.04	4.57129	2.86342	116.34	5.61524	6.05356
115.24	8.05578	6.93883	115.14	3.75	3.50325	115.14	4.57874	2.86328	116.44	5.63086	6.05325
115.34	8.07373	6.93854	115.24	3.74512	3.50314	115.24	4.5553	2.86314	116.54	5.625	6.05295
115.44	8.08118	6.93826	115.34	3.74805	3.50304	115.34	4.54162	2.863	116.64	5.64062	6.05264
115.54	8.06946	6.93798	115.44	3.73926	3.50294	115.44	4.51624	2.86286	116.74	5.62305	6.05233
115.64	8.05969	6.93769	115.54	3.71973	3.50283	115.54	4.50256	2.86273	116.84	5.63086	6.05202
115.74	8.04798	6.93741	115.64	3.70703	3.50273	115.64	4.50159	2.86259	116.94	5.63281	6.05171
115.84	8.02454	6.93712	115.74	3.71094	3.50263	115.74	4.48047	2.86245	117.04	5.64063	6.0514
115.94	8.01477	6.93684	115.84	3.70215	3.50253	115.84	4.47619	2.86231	117.14	5.63477	6.05109
116.04	8.00403	6.93656	115.94	3.68652	3.50242	115.94	4.46448	2.86217	117.24	5.63477	6.05078
116.14	8.00671	6.93627	116.04	3.69189	3.50232	116.04	4.44788	2.86204	117.34	5.63476	6.05047
116.24	8.00305	6.93599	116.14	3.69336	3.50222	116.14	4.44751	2.8619	117.44	5.61524	6.05016
116.34	8.00305	6.93571	116.24	3.7002	3.50211	116.24	4.43616	2.86176	117.54	5.62305	6.04985
116.44	8.00342	6.93542	116.34	3.69629	3.50201	116.34	4.43127	2.86162	117.64	5.62012	6.04954
116.54	8.00208	6.93514	116.44	3.68897	3.50191	116.44	4.43127	2.86148	117.74	5.62695	6.04924
116.64	7.99719	6.93486	116.54	3.69922	3.5018	116.54	4.42444	2.86134	117.84	5.63086	6.04893
116.74	7.99719	6.93457	116.64	3.70117	3.5017	116.64	4.41919	2.86121	117.94	5.625	6.04862
116.84	8.00439	6.93429	116.74	3.69727	3.5016	116.74	4.40491	2.86107	118.04	5.625	6.04831
116.94	8.00073	6.93401	116.84	3.69727	3.5015	116.84	4.40784	2.86093	118.14	5.63672	6.048
117.04	7.98743	6.93372	116.94	3.69141	3.50139	116.94	4.39905	2.86079	118.24	5.62891	6.04769
117.14	7.9906	6.93344	117.04	3.69336	3.50129	117.04	4.39844	2.86066	118.34	5.62891	6.04738
117.24	7.98584	6.93316	117.14	3.69141	3.50119	117.14	4.40198	2.86052	118.44	5.63281	6.04707
117.34	7.99658	6.93287	117.24	3.68652	3.50108	117.24	4.39612	2.86038	118.54	5.62695	6.04676
117.44	7.9906	6.93259	117.34	3.68555	3.50098	117.34	4.40198	2.86024	118.64	5.62695	6.04645
117.54	7.99328	6.93231	117.44	3.68652	3.50088	117.44	4.40002	2.8601	118.74	5.62695	6.04615
117.64	7.98157	6.93202	117.54	3.68359	3.50078	117.54	4.39709	2.85997	118.84	5.61523	6.04584
117.74	7.98132	6.93174	117.64	3.68359	3.50067	117.64	4.39807	2.85983	118.94	5.61523	6.04553
117.84	7.99524	6.93146	117.74	3.68555	3.50057	117.74	4.39416	2.85969	119.04	5.61133	6.04522
117.94	7.98059	6.93117	117.84	3.69043	3.50047	117.84	4.38635	2.85955	119.14	5.61719	6.04491
118.04	7.97595	6.93089	117.94	3.69092	3.50036	117.94	4.37561	2.85941	119.24	5.62891	6.0446
118.14	7.97839	6.93061	118.04	3.69092	3.50026	118.04	4.37659	2.85928	119.34	5.625	6.04429
118.24	7.97107	6.93033	118.14	3.68555	3.50016	118.14	4.3678	2.85914	119.44	5.60742	6.04398
118.34	7.95911	6.93004	118.24	3.68604	3.50005	118.24	4.35608	2.859	119.54	5.60352	6.04368
118.44	7.96375	6.92976	118.34	3.69238	3.49995	118.34	4.35901	2.85886	119.64	5.61133	6.04337
118.54	7.96106	6.92948	118.44	3.69238	3.49985	118.44	4.35608	2.85872	119.74	5.60547	6.04306
118.64	7.96106	6.92919	118.54	3.68457	3.49975	118.54	4.35608	2.85859	119.84	5.60938	6.04275
118.74	7.95618	6.92891	118.64	3.6748	3.49964	118.64	4.35413	2.85845	119.94	5.60352	6.04244
118.84	7.96106	6.92863	118.74	3.67773	3.49954	118.74	4.34143	2.85831	120.04	5.58984	6.04213
118.94	7.95911	6.92834	118.84	3.67773	3.49944	118.84	4.34143	2.85817	120.14	5.5957	6.04182
119.04	7.95618	6.92806	118.94	3.67383	3.49933	118.94	4.34729	2.85803	120.24	5.5957	6.04151
119.14	7.95618	6.92778	119.04	3.66797	3.49923	119.04	4.34241	2.8579	120.34	5.59961	6.04121
119.24	7.95618	6.92749	119.14	3.66992	3.49913	119.14	4.3385	2.85776	120.44	5.58984	6.0409
119.34	7.95618	6.92721	119.24	3.66699	3.49903	119.24	4.34143	2.85762	120.54	5.5957	6.04059
119.44	7.95618	6.92693	119.34	3.66113	3.49892	119.34	4.34143	2.85748	120.64	5.5957	6.04028
119.54	7.95618	6.92665	119.44	3.66309	3.49882	119.44	4.34729	2.85735	120.74	5.58789	6.03997
119.64	7.95129	6.92636	119.54	3.66211	3.49872	119.54	4.34729	2.85721	120.84	5.58789	6.03966
119.74	7.95129	6.92608	119.64	3.6582	3.49861	119.64	4.34534	2.85707	120.94	5.58789	6.03935
119.84	7.95129	6.9258	119.74	3.6543	3.49851	119.74	4.34436	2.85693	121.04	5.58789	6.03905
119.94	7.93689	6.92551	119.84	3.64844	3.49841	119.84	4.34924	2.85679	121.14	5.5918	6.03874
120.04	7.93958	6.92523	119.94	3.6626	3.49831	119.94	4.35217	2.85666	121.24	5.58594	6.03843
120.14	7.94446	6.92495	120.04	3.66211	3.4982	120.04	4.34827	2.85652	121.34	5.57813	6.03812
120.24	7.92981	6.92466	120.14	3.66016	3.4981	120.14	4.34241	2.85638	121.44	5.57422	6.03781
120.34	7.93469	6.92438	120.24	3.66602	3.498	120.24	4.34241	2.85624	121.54	5.56836	6.0375
120.44	7.93469	6.9241	120.34	3.65723	3.49789	120.34	4.33948	2.85611	121.64	5.56836	6.03719
120.54	7.93762	6.92382	120.44	3.65527	3.49779	120.44	4.34045	2.85597	121.74	5.56445	6.03689
120.64	7.93469	6.92353	120.54	3.65527	3.49769	120.54	4.3385	2.85583	121.84	5.55859	6.03658
120.74	7.93469	6.92325	120.64	3.65527	3.49759	120.64	4.32776	2.85569	121.94	5.55859	6.03627
120.84	7.93725	6.92297	120.74	3.64746	3.49748	120.74	4.32385	2.85555	122.04	5.5625	6.03596
120.94	7.93372	6.92268	120.84	3.64063	3.49738	120.84	4.3219	2.85542	122.14	5.56445	6.03565
121.04	7.93372	6.9224	120.94	3.64844	3.49728	120.94	4.32288	2.85528	122.24	5.5625	6.03534
121.14	7.92395	6.92212	121.04	3.64648	3.49717	121.04	4.32092	2.85514	122.34	5.54883	6.03504
121.24	7.93176	6.92184	121.14	3.6416	3.49707	121.14	4.31409	2.855	122.44	5.55469	6.03473
121.34	7.92786	6.92155	121.24	3.6416	3.49697	121.24	4.31116	2.85487	122.54	5.55469	6.03442
121.44	7.92493	6.92127	121.34	3.6416	3.49687	121.34	4.29846	2.85473	122.64	5.54883	6.03411
121.54	7.9093	6.92099	121.44	3.6416	3.49676	121.44	4.30042	2.85459	122.74	5.60546	6.0338
121.64	7.89661	6.9207	121.54	3.63574	3.49666	121.54	4.30334	2.85445	122.84	5.60156	6.03349
121.74	7.90442	6.92042	121.64	3.63965	3.49656	121.64	4.29846	2.85432	122.94	5.58008	6.03319
121.84	7.90344	6.92014	121.74	3.63184	3.49646	121.74	4.31799	2.85418	123.04	5.57813	6.03288
121.94	7.90051	6.91986	121.84	3.62793	3.49635	121.84	4.30335	2.85404	123.14	5.57813	6.03257
122.04	7.89697	6.91957	121.94	3.62891	3.49625	121.94	4.29785	2.8539	123.24	5.63574	6.03226
122.14	7.90442	6.91929	122.04	3.6206	3.49615	122.04	4.30921	2.85376	123.34	5.64843	6.03195
122.24	7.91284	6.91901	122.14	3.61523	3.49604	122.14	4.31995	2.85363	123.44	5.56787	6.03165
122.34	7.90674	6.91872	122.24	3.60059	3.49594	122.24	4.33069	2.85349	123.54	5.49799	6.03134
122.44	7.922	6.91844	122.34	3.60156	3.49584	122.34	4.33948	2.85335	123.64	5.59961	6.03103
122.54	7.92065	6.91816	122.44	3.60352	3.49574	122.44	4.36194	2.85321	123.74	5.60254	6.03072
122.64	7.92102	6.91788	122.54	3.62793	3.49563	122.54	4.36682	2.85308	123.84	5.63867	6.03041
122.74	7.92981	6.91759	122.64	3.61523	3.49553	122.64	4.3844	2.85294	123.94	5.5918	6.0301
122.84	7.91809	6.91731	122.74	3.62695	3.49543	122.74	4.38831	2.8528	124.04	5.61622	6.0298
122.94	7.922	6.91703	122.84	3.63086	3.49532	122.84	4.37561	2.85266	124.14	5.61719	6.02949
123.04	7.91418	6.91675	122.94	3.66992	3.49522	122.94	4.36292	2.85253	124.24	5.58106	6.02918
123.14	7.91711	6.91646	123.04	3.70703	3.49512	123.04	4.3678	2.85239	124.34	5.59425	6.02887
123.24	7.98937	6.91618	123.14	3.74707	3.49502	123.14	4.3385	2.85225	124.44	5.68993	6.02856
123.34	7.97007	6.9159	123.24	3.80079	3.49491	123.24	4.39137	2.85211	124.54	5.59424	6.02826
123.44	7.92969	6.91562	123.34	3.78564	3.49481	123.34	4.31146	2.85198	124.64	6.35302	6.02795
123.54	7.83083	6.91533	123.44	3.64962	3.49471	123.44	4.4884	2.85184	124.74	6.02735	6.02764
123.64	7.74719	6.91505	123.54	3.44063	3.49461	123.54	4.27732	2.8517	124.84	5.96677	6.02733
123.74	7.83144	6.91477	123.64	3.32622	3.4945	123.64	4.22717	2.85156	124.94	5.6304	10.5123
123.84	7.88624	6.91449	123.74	3.37354	3.4944	123.74	4.25866	2.85143	125.04	5.39841	10.5321
123.94	7.92688	6.9142	123.84	3.50684	3.4943	123.84	4.25757	2.85129	125.14	5.14206	10.552
124.04	7.896	6.91392	123.94	3.51758	3.49419	123.94	4.33594	2.85115	125.24	5.251	10.5718
124.14	7.9729	6.91364	124.04	3.53809	3.49409	124.04	4.32447	2.85101	125.34	5.2573	10.5916
124.24	8.02062	6.91336	124.14	3.55444	3.49399	124.14	4.33887	2.85088	125.44	5.34622	10.6113
124.34	7.76116	6.91307	124.24	3.54931	3.49389	124.24	4.30515	2.85074	125.54	5.3203	10.6311
124.44	8.19458	6.91279	124.34	3.48831	3.49378	124.34	4.28699	2.8506	125.64	5.4912	10.6509
124.54	8.79955	6.91251	124.44	3.72708	3.49368	124.44	4.25769	2.85046	125.74	5.62501	10.6706
124.64	9.5553	6.91223	124.54	3.57991	3.49358	124.54	2.24921	2.85033	125.84	5.75634	10.6904
124.74	9.7345	6.91194	124.64	4.08732	3.49348	124.64	3.84448	2.85019	125.94	5.81983	10.7101
124.84	8.28354	6.91166	124.74	3.92919	3.49337	124.74	3.4611	2.85005	126.04	6.02685	10.7299
124.94	6.77319	6.91138	124.84	2.94989	3.49327	124.84	3.88899	6.15205	126.14	6.12353	10.7496
125.04	9.77783	10.9494	124.94	2.64763	5.75127	124.94	7.10559	6.16146	126.24	6.21045	10.7693
125.14	10.5441	10.9719	125.04	2.39301	5.76256	125.04	7.95451	6.17086	126.34	6.2583	10.7891
125.24	10.6164	10.9945	125.14	2.39801	5.77384	125.14	7.87659	6.18026	126.44	6.29151	10.8088
125.34	10.5364	11.017	125.24	2.76534	5.78513	125.24	7.46776	6.18966	126.54	6.37939	10.8285
125.44	10.3168	11.0395	125.34	2.66085	5.7964	125.34	6.98949	6.19905	126.64	6.45752	10.8482
125.54	9.98673	11.0621	125.44	2.874	5.80767	125.44	6.84949	6.20844	126.74	6.56055	10.8678
125.64	9.78699	11.0846	125.54	2.95018	5.81894	125.54	6.50379	6.21783	126.84	6.6709	10.8875
125.74	9.76538	11.1071	125.64	3.00881	5.83021	125.64	6.37952	6.22721	126.94	6.7876	10.9072
125.84	9.66248	11.1296	125.74	2.99461	5.84147	125.74	6.22387	6.23659	127.04	6.89014	10.9269
125.94	9.55017	11.1521	125.84	3.01756	5.85272	125.84	6.12524	6.24597	127.14	6.9541	10.9465
126.04	9.43836	11.1745	125.94	3.08739	5.86397	125.94	6.04602	6.25534	127.24	6.99658	10.9662
126.14	9.32385	11.197	126.04	3.17577	5.87522	126.04	5.94152	6.26471	127.34	7.04492	10.9858
126.24	9.30237	11.2195	126.14	3.27637	5.88646	126.14	5.85681	6.27408	127.44	7.09229	11.0054
126.34	9.2677	11.2419	126.24	3.2871	5.8977	126.24	5.81128	6.28344	127.54	7.17676	11.025
126.44	9.25476	11.2644	126.34	3.34667	5.90894	126.34	5.78711	6.2928	127.64	7.21728	11.0447
126.54	9.26966	11.2868	126.44	3.40869	5.92017	126.44	5.77026	6.30216	127.74	7.2334	11.0643
126.64	9.31531	11.3092	126.54	3.43359	5.93139	126.54	5.76404	6.31151	127.84	7.30713	11.0839
126.74	9.30676	11.3317	126.64	3.42725	5.94261	126.64	5.73401	6.32086	127.94	7.3584	11.1035
126.84	9.31299	11.3541	126.74	3.44677	5.95383	126.74	5.70801	6.33021	128.04	7.3999	11.1231
126.94	9.33704	11.3765	126.84	3.46191	5.96504	126.84	5.6875	6.33956	128.14	7.46777	11.1426
127.04	9.37842	11.3989	126.94	3.48047	5.97625	126.94	5.68323	6.3489	128.24	7.54785	11.1622
127.14	9.40735	11.4212	127.04	3.48144	5.98746	127.04	5.68555	6.35824	128.34	7.62354	11.1818
127.24	9.45715	11.4436	127.14	3.49951	5.99866	127.14	5.69434	6.36757	128.44	7.71191	11.2013
127.34	9.49133	11.466	127.24	3.51172	6.00985	127.24	5.70703	6.3769	128.54	7.7959	11.2209
127.44	9.50244	11.4883	127.34	3.53369	6.02105	127.34	5.73205	6.38623	128.64	7.87598	11.2404
127.54	9.54541	11.5107	127.44	3.53808	6.03223	127.44	5.73792	6.39556	128.74	7.90137	11.2599
127.64	9.58313	11.533	127.54	3.55176	6.04342	127.54	5.75391	6.40488	128.84	7.92969	11.2795
127.74	9.62415	11.5554	127.64	3.59912	6.0546	127.64	5.7793	6.4142	128.94	7.98291	11.299
127.84	9.64954	11.5777	127.74	3.5957	6.06577	127.74	5.81506	6.42352	129.04	8.03223	11.3185
127.94	9.69934	11.6	127.84	3.63721	6.07695	127.84	5.8385	6.43283	129.14	8.06739	11.338
128.04	9.73975	11.6223	127.94	3.66797	6.08811	127.94	5.86292	6.44214	129.24	8.12988	11.3575
128.14	9.79016	11.6446	128.04	3.71387	6.09927	128.04	5.87243	6.45144	129.34	8.16504	11.377
128.24	9.83936	11.6669	128.14	3.7461	6.11043	128.14	5.88831	6.46075	129.44	8.18652	11.3964
128.34	9.87708	11.6892	128.24	3.79785	6.12159	128.24	5.91467	6.47005	129.54	8.23145	11.4159
128.44	9.93396	11.7115	128.34	3.83838	6.13274	128.34	5.94006	6.47934	129.64	8.29394	11.4354
128.54	9.96692	11.7337	128.44	3.87695	6.14388	128.44	5.95471	6.48864	129.74	8.3252	11.4548
128.64	10.0079	11.756	128.54	3.89746	6.15503	128.54	5.96448	6.49793	129.84	8.37012	11.4743
128.74	10.0679	11.7782	128.64	3.9209	6.16616	128.64	5.97168	6.50721	129.94	8.4209	11.4937
128.84	10.1075	11.8005	128.74	3.93652	6.1773	128.74	5.98438	6.5165	130.04	8.47266	11.5132
128.94	10.1573	11.8227	128.84	3.96631	6.18843	128.84	6.01331	6.52578	130.14	8.5166	11.5326
129.04	10.1847	11.8449	128.94	4.00098	6.19955	128.94	6.04065	6.53505	130.24	8.5459	11.552
129.14	10.2462	11.8672	129.04	4.02344	6.21067	129.04	6.07385	6.54433	130.34	8.59473	11.5714
129.24	10.2853	11.8894	129.14	4.03906	6.22179	129.14	6.09534	6.5536	130.44	8.64746	11.5908
129.34	10.3351	11.9116	129.24	4.06445	6.2329	129.24	6.1029	6.56287	130.54	8.71582	11.6102
129.44	10.3771	11.9338	129.34	4.09863	6.24401	129.34	6.11682	6.57213	130.64	8.78125	11.6296
129.54	10.4009	11.9559	129.44	4.11621	6.25511	129.44	6.14514	6.58139	130.74	8.85644	11.649
129.64	10.436	11.9781	129.54	4.12793	6.26622	129.54	6.16565	6.59065	130.84	8.87793	11.6683
129.74	10.4943	12.0003	129.64	4.14697	6.27731	129.64	6.17542	6.59991	130.94	8.92676	11.6877
129.84	10.5226	12.0224	129.74	4.17773	6.2884	129.74	6.19202	6.60916	131.04	8.95215	11.7071
129.94	10.5607	12.0446	129.84	4.21973	6.29949	129.84	6.20666	6.61841	131.14	9.01074	11.7264
130.04	10.6085	12.0667	129.94	4.24121	6.31057	129.94	6.22461	6.62765	131.24	9.05371	11.7458
130.14	10.6388	12.0889	130.04	4.28027	6.32165	130.04	6.24023	6.6369	131.34	9.12207	11.7651
130.24	10.6749	12.111	130.14	4.30322	6.33273	130.14	6.26428	6.64613	131.44	9.16504	11.7844
130.34	10.7013	12.1331	130.24	4.3252	6.3438	130.24	6.27893	6.65537	131.54	9.20605	11.8037
130.44	10.7377	12.1552	130.34	4.375	6.35487	130.34	6.28967	6.6646	131.64	9.25586	11.8231
130.54	10.7573	12.1773	130.44	4.41113	6.36593	130.44	6.31506	6.67383	131.74	9.27832	11.8424
130.64	10.797	12.1994	130.54	4.44238	6.37699	130.54	6.32483	6.68306	131.84	9.29199	11.8617
130.74	10.8292	12.2215	130.64	4.50293	6.38804	130.64	6.34045	6.69228	131.94	9.32324	11.881
130.84	10.8644	12.2436	130.74	4.54199	6.39909	130.74	6.35022	6.7015	132.04	9.37598	11.9002
130.94	10.9025	12.2656	130.84	4.55176	6.41014	130.84	6.36975	6.71072	132.14	9.43262	11.9195
131.04	10.9376	12.2877	130.94	4.57227	6.42118	130.94	6.37305	6.71993	132.24	9.4541	11.9388
131.14	10.9796	12.3097	131.04	4.59863	6.43222	131.04	6.39258	6.72914	132.34	9.47266	11.958
131.24	11.0089	12.3318	131.14	4.64111	6.44325	131.14	6.401	6.73835	132.44	9.52441	11.9773
131.34	11.0519	12.3538	131.24	4.67383	6.45428	131.24	6.41565	6.74755	132.54	9.54981	11.9965
131.44	11.0851	12.3758	131.34	4.70605	6.46531	131.34	6.43518	6.75676	132.64	9.57715	12.0158
131.54	11.1222	12.3978	131.44	4.7207	6.47633	131.44	6.44495	6.76595	132.74	9.61621	12.035
131.64	11.171	12.4198	131.54	4.75684	6.48734	131.54	6.44983	6.77515	132.84	9.64551	12.0542
131.74	11.215	12.4418	131.64	4.78808	6.49836	131.64	6.46838	6.78434	132.94	9.69922	12.0734
131.84	11.2638	12.4638	131.74	4.81152	6.50937	131.74	6.48596	6.79353	133.04	9.74707	12.0926
131.94	11.298	12.4858	131.84	4.84668	6.52037	131.84	6.49451	6.80271	133.14	9.79395	12.1118
132.04	11.3312	12.5078	131.94	4.86133	6.53137	131.94	6.50842	6.81189	133.24	9.82422	12.131
132.14	11.3679	12.5297	132.04	4.88281	6.54237	132.04	6.52014	6.82107	133.34	9.86621	12.1502
132.24	11.4028	12.5517	132.14	4.91309	6.55336	132.14	6.53284	6.83025	133.44	9.91895	12.1694
132.34	11.4503	12.5737	132.24	4.93066	6.56435	132.24	6.54627	6.83942	133.54	9.96289	12.1886
132.44	11.4894	12.5956	132.34	4.96484	6.57533	132.34	6.57776	6.84859	133.64	10.0166	12.2077
132.54	11.5125	12.6175	132.44	4.98096	6.58631	132.44	6.59534	6.85776	133.74	10.0557	12.2269
132.64	11.5532	12.6394	132.54	4.99023	6.59729	132.54	6.59045	6.86692	133.84	10.0537	12.246
132.74	11.59	12.6614	132.64	5.02148	6.60826	132.64	6.59729	6.87608	133.94	10.1191	12.2652
132.84	11.6329	12.6833	132.74	5.03418	6.61923	132.74	6.62109	6.88524	134.04	10.1729	12.2843
132.94	11.6808	12.7052	132.84	5.06152	6.63019	132.84	6.6344	6.89439	134.14	10.2422	12.3034
133.04	11.7208	12.7271	132.94	5.0957	6.64115	132.94	6.64746	6.90354	134.24	10.292	12.3225
133.14	11.7599	12.7489	133.04	5.10449	6.6521	133.04	6.65588	6.91269	134.34	10.3428	12.3417
133.24	11.8009	12.7708	133.14	5.11914	6.66305	133.14	6.66272	6.92183	134.44	10.3848	12.3608
133.34	11.8282	12.7927	133.24	5.13379	6.674	133.24	6.68616	6.93097	134.54	10.4268	12.3799
133.44	11.8517	12.8145	133.34	5.14355	6.68495	133.34	6.70471	6.94011	134.64	10.4443	12.3989
133.54	11.8966	12.8364	133.44	5.1582	6.69588	133.44	6.70959	6.94925	134.74	10.4619	12.418
133.64	11.9269	12.8582	133.54	5.20508	6.70682	133.54	6.72522	6.95838	134.84	10.5137	12.4371
133.74	11.9552	12.8801	133.64	5.22168	6.71775	133.64	6.7428	6.96751	134.94	10.5596	12.4562
133.84	11.9894	12.9019	133.74	5.23731	6.72868	133.74	6.74866	6.97663	135.04	10.5791	12.4752
133.94	12.0255	12.9237	133.84	5.26172	6.7396	133.84	6.75745	6.98575	135.14	10.5957	12.4943
134.04	12.0587	12.9455	133.94	5.27539	6.75052	133.94	6.76526	6.99487	135.24	10.6182	12.5133
134.14	12.0948	12.9673	134.04	5.2793	6.76143	134.04	6.77795	7.00399	135.34	10.6396	12.5323
134.24	12.1407	12.9891	134.14	5.32813	6.77234	134.14	6.7832	7.0131	135.44	10.6768	12.5514
134.34	12.1722	13.0109	134.24	5.3457	6.78325	134.24	6.78906	7.02221	135.54	10.709	12.5704
134.44	12.1993	13.0327	134.34	5.37109	6.79415	134.34	6.8053	7.03132	135.64	10.751	12.5894
134.54	12.2247	13.0544	134.44	5.38672	6.80505	134.44	6.82092	7.04042	135.74	10.793	12.6084
134.64	12.2563	13.0762	134.54	5.41309	6.81594	134.54	6.83264	7.04952	135.84	10.833	12.6274
134.74	12.2755	13.0979	134.64	5.41992	6.82683	134.64	6.84338	7.05862	135.94	10.8906	12.6464
134.84	12.3107	13.1197	134.74	5.45215	6.83771	134.74	6.86389	7.06771	136.04	10.9502	12.6654
134.94	12.3429	13.1414	134.84	5.4707	6.8486	134.84	6.86975	7.0768	136.14	10.9893	12.6844
135.04	12.3741	13.1631	134.94	5.48438	6.85947	134.94	6.86975	7.08589	136.24	11.041	12.7033
135.14	12.3986	13.1848	135.04	5.51611	6.87035	135.04	6.87756	7.09497	136.34	11.0928	12.7223
135.24	12.4357	13.2066	135.14	5.54785	6.88121	135.14	6.88965	7.10405	136.44	11.123	12.7413
135.34	12.4659	13.2283	135.24	5.5664	6.89208	135.24	6.90723	7.11313	136.54	11.1611	12.7602
135.44	12.4991	13.2499	135.34	5.5791	6.90294	135.34	6.92737	7.12221	136.64	11.2334	12.7791
135.54	12.5206	13.2716	135.44	5.60059	6.9138	135.44	6.93225	7.13128	136.74	11.2676	12.7981
135.64	12.5695	13.2933	135.54	5.62695	6.92465	135.54	6.94006	7.14035	136.84	11.3018	12.817
135.74	12.6105	13.315	135.64	5.63477	6.9355	135.64	6.96057	7.14941	136.94	11.3369	12.8359
135.84	12.639	13.3366	135.74	5.66064	6.94634	135.74	6.97424	7.15848	137.04	11.375	12.8548
135.94	12.6632	13.3583	135.84	5.69336	6.95719	135.84	6.97815	7.16754	137.14	11.4268	12.8737
136.04	12.7013	13.3799	135.94	5.72266	6.96802	135.94	6.98987	7.17659	137.24	11.4746	12.8926
136.14	12.7345	13.4016	136.04	5.72949	6.97885	136.04	6.99671	7.18565	137.34	11.5195	12.9115
136.24	12.755	13.4232	136.14	5.75586	6.98968	136.14	7.01135	7.1947	137.44	11.5469	12.9304
136.34	12.7804	13.4448	136.24	5.77441	7.00051	136.24	7.02051	7.20374	137.54	11.5869	12.9493
136.44	12.8156	13.4664	136.34	5.80176	7.01133	136.34	7.02698	7.21279	137.64	11.6309	12.9681
136.54	12.8448	13.488	136.44	5.83594	7.02214	136.44	7.03613	7.22183	137.74	11.6533	12.987
136.64	12.8706	13.5096	136.54	5.86621	7.03296	136.54	7.04919	7.23087	137.84	11.6602	13.0058
136.74	12.9161	13.5312	136.64	5.89551	7.04376	136.64	7.06409	7.2399	137.94	11.7061	13.0247
136.84	12.9425	13.5528	136.74	5.93262	7.05457	136.74	7.06799	7.24893	138.04	11.7451	13.0435
136.94	12.9708	13.5744	136.84	5.96875	7.06537	136.84	7.08069	7.25796	138.14	11.7734	13.0623
137.04	12.9913	13.5959	136.94	5.99609	7.07616	136.94	7.09729	7.26698	138.24	11.833	13.0812
137.14	13.0197	13.6175	137.04	6.01563	7.08696	137.04	7.1051	7.27601	138.34	11.8535	13.1
137.24	13.0626	13.639	137.14	6.03516	7.09774	137.14	7.11389	7.28503	138.44	11.8955	13.1188
137.34	13.0792	13.6605	137.24	6.05566	7.10853	137.24	7.1217	7.29404	138.54	11.9434	13.1376
137.44	13.1105	13.6821	137.34	6.08398	7.11931	137.34	7.13342	7.30305	138.64	11.9775	13.1564
137.54	13.1437	13.7036	137.44	6.12012	7.13008	137.44	7.1416	7.31206	138.74	12.0283	13.1752
137.64	13.172	13.7251	137.54	6.14746	7.14085	137.54	7.15881	7.32107	138.84	12.0801	13.1939
137.74	13.2032	13.7466	137.64	6.17774	7.15162	137.64	7.16565	7.33007	138.94	12.126	13.2127
137.84	13.2208	13.7681	137.74	6.20703	7.16238	137.74	7.17834	7.33907	139.04	12.1699	13.2315
137.94	13.2472	13.7896	137.84	6.24316	7.17314	137.84	7.18518	7.34807	139.14	12.2158	13.2502
138.04	13.2767	13.8111	137.94	6.26953	7.1839	137.94	7.18518	7.35707	139.24	12.2559	13.269
138.14	13.296	13.8325	138.04	6.29004	7.19465	138.04	7.19299	7.36606	139.34	12.2881	13.2877
138.24	13.3282	13.854	138.14	6.31055	7.2054	138.14	7.20215	7.37504	139.44	12.3457	13.3065
138.34	13.3624	13.8755	138.24	6.31836	7.21614	138.24	7.20471	7.38403	139.54	12.3857	13.3252
138.44	13.3986	13.8969	138.34	6.35254	7.22688	138.34	7.21252	7.39301	139.64	12.4062	13.3439
138.54	13.4331	13.9184	138.44	6.38965	7.23762	138.44	7.22229	7.40199	139.74	12.4189	13.3626
138.64	13.4718	13.9398	138.54	6.4248	7.24835	138.54	7.24084	7.41097	139.84	12.4629	13.3813
138.74	13.505	13.9612	138.64	6.46973	7.25907	138.64	7.25098	7.41994	139.94	12.4854	13.4
138.84	13.5226	13.9826	138.74	6.47363	7.2698	138.74	7.26038	7.42891	140.04	12.5176	13.4187
138.94	13.5548	14.004	138.84	6.49707	7.28052	138.84	7.26428	7.43787	140.14	12.5459	13.4374
139.04	13.5939	14.0254	138.94	6.51465	7.29123	138.94	7.2832	7.44684	140.24	12.5977	13.4561
139.14	13.6222	14.0468	139.04	6.54102	7.30194	139.04	7.2887	7.4558	140.34	12.6299	13.4747
139.24	13.67	14.0682	139.14	6.56445	7.31265	139.14	7.3053	7.46475	140.44	12.6602	13.4934
139.34	13.7023	14.0896	139.24	6.58984	7.32335	139.24	7.31702	7.47371	140.54	12.6826	13.512
139.44	13.7306	14.1109	139.34	6.60742	7.33405	139.34	7.32971	7.48266	140.64	12.7188	13.5307
139.54	13.7531	14.1323	139.44	6.62793	7.34475	139.44	7.33948	7.49161	140.74	12.7617	13.5493
139.64	13.7863	14.1537	139.54	6.65332	7.35544	139.54	7.34729	7.50055	140.84	12.7803	13.568
139.74	13.8091	14.175	139.64	6.67676	7.36612	139.64	7.3678	7.50949	140.94	12.7969	13.5866
139.84	13.8409	14.1963	139.74	6.69824	7.37681	139.74	7.37671	7.51843	141.04	12.8369	13.6052
139.94	13.8793	14.2177	139.84	6.7334	7.38749	139.84	7.3866	7.52737	141.14	12.8809	13.6238
140.04	13.9113	14.239	139.94	6.75098	7.39816	139.94	7.4021	7.5363	141.24	12.9072	13.6424
140.14	13.9611	14.2603	140.04	6.7627	7.40883	140.04	7.41858	7.54523	141.34	12.9199	13.661
140.24	13.9991	14.2816	140.14	6.77344	7.4195	140.14	7.42834	7.55415	141.44	12.958	13.6796
140.34	14.0363	14.3029	140.24	6.79394	7.43016	140.24	7.4469	7.56308	141.54	13	13.6982
140.44	14.0597	14.3242	140.34	6.81348	7.44082	140.34	7.45569	7.572	141.64	13.0342	13.7168
140.54	14.0919	14.3454	140.44	6.8252	7.45148	140.44	7.46741	7.58092	141.74	13.0703	13.7353
140.64	14.1154	14.3667	140.54	6.85107	7.46213	140.54	7.47717	7.58983	141.84	13.1006	13.7539
140.74	14.1339	14.388	140.64	6.87891	7.47277	140.64	7.48596	7.59874	141.94	13.1426	13.7724
140.84	14.1573	14.4092	140.74	6.90332	7.48342	140.74	7.50061	7.60765	142.04	13.2051	13.791
140.94	14.1919	14.4305	140.84	6.91406	7.49406	140.84	7.51465	7.61655	142.14	13.2354	13.8095
141.04	14.2198	14.4517	140.94	6.93164	7.50469	140.94	7.52698	7.62545	142.24	13.2656	13.828
141.14	14.2521	14.4729	141.04	6.95117	7.51532	141.04	7.526	7.63435	142.34	13.3154	13.8466
141.24	14.2657	14.4942	141.14	6.97656	7.52595	141.14	7.53186	7.64325	142.44	13.3516	13.8651
141.34	14.3038	14.5154	141.24	7.00586	7.53657	141.24	7.55823	7.65214	142.54	13.3975	13.8836
141.44	14.339	14.5366	141.34	7.01465	7.54719	141.34	7.57129	7.66103	142.64	13.4336	13.9021
141.54	14.3575	14.5578	141.44	7.03516	7.55781	141.44	7.58655	7.66992	142.74	13.4531	13.9206
141.64	14.3842	14.579	141.54	7.06055	7.56842	141.54	7.59924	7.6788	142.84	13.5068	13.9391
141.74	14.4132	14.6001	141.64	7.07178	7.57902	141.64	7.61328	7.68768	142.94	13.5273	13.9575
141.84	14.4425	14.6213	141.74	7.08984	7.58963	141.74	7.62561	7.69656	143.04	13.5635	13.976
141.94	14.4659	14.6425	141.84	7.10742	7.60023	141.84	7.64709	7.70543	143.14	13.5889	13.9945
142.04	14.5079	14.6636	141.94	7.12305	7.61082	141.94	7.65491	7.7143	143.24	13.6133	14.0129
142.14	14.5255	14.6848	142.04	7.15039	7.62141	142.04	7.66077	7.72317	143.34	13.6621	14.0314
142.24	14.5603	14.7059	142.14	7.17969	7.632	142.14	7.68909	7.73204	143.44	13.6768	14.0498
142.34	14.5688	14.7271	142.24	7.18457	7.64258	142.24	7.70959	7.7409	143.54	13.7324	14.0683
142.44	14.5958	14.7482	142.34	7.19922	7.65316	142.34	7.71973	7.74976	143.64	13.7588	14.0867
142.54	14.6261	14.7693	142.44	7.21875	7.66374	142.44	7.73499	7.75861	143.74	13.7891	14.1051
142.64	14.6349	14.7904	142.54	7.23145	7.67431	142.54	7.74963	7.76747	143.84	13.8115	14.1235
142.74	14.672	14.8115	142.64	7.24707	7.68487	142.64	7.76172	7.77631	143.94	13.8496	14.1419
142.84	14.7072	14.8326	142.74	7.26758	7.69544	142.74	7.76721	7.78516	144.04	13.873	14.1603
142.94	14.7269	14.8537	142.84	7.28711	7.706	142.84	7.776	7.79401	144.14	13.8994	14.1787
143.04	14.7511	14.8748	142.94	7.30957	7.71655	142.94	7.79846	7.80285	144.24	13.9199	14.1971
143.14	14.7784	14.8958	143.04	7.3252	7.7271	143.04	7.8053	7.81168	144.34	13.9521	14.2155
143.24	14.8038	14.9169	143.14	7.34082	7.73765	143.14	7.8197	7.82052	144.44	13.9746	14.2339
143.34	14.8409	14.938	143.24	7.36719	7.74819	143.24	7.84143	7.82935	144.54	14.0029	14.2522
143.44	14.8605	14.959	143.34	7.37988	7.75873	143.34	7.85608	7.83818	144.64	14.0059	14.2706
143.54	14.8937	14.98	143.44	7.40527	7.76927	143.44	7.86035	7.847	144.74	14.043	14.2889
[truncated: 10,166 more rows]

## Sheet: Supp-Fig5
Suppplementary Fig.5
	MEF -/-				MEF WT
G4	3	3	3	3	4	4	5	5
G4-308/401	9	8	8	7	391	395	334	361
	MEF -/-			MEF WT
	MEAN	SD	N	MEAN	SD	N
G4	3	0	4	4.5	0.57735	4
G4-308/401	8	0.816497	4	370.25	28.5351	4
